# Supplementary material for: Microbial inoculum effects on the rumen epithelial transcriptome and rumen epimural metatranscriptome in calves
Source: Sci Rep. 2024 Jul 23;14:16914. doi: 10.1038/s41598-024-65685-y (PMC11266570; doi:10.1038/s41598-024-65685-y)
Supplement: Supplementary file 3 — Supplementary Table S2. [file 41598_2024_65685_MOESM3_ESM.xlsx]

## Sheet: Genus
	RE6947_ARF	RE6948_ARF	RE6954_ARF	RE6959_ARF	RE6949_BE	RE6952_BE	RE6957_BE	RE6962_BE	RE6945_PE	RE6955_PE	RE6956_PE	RE6961_PE
Cloacibacillus	131	3064	1544	12973	933	125	192	599	669	101	51	621
Methylobacillus	0	0	0	0	0	0	0	0	0	0	0	0
Ornithinibacillus	0	0	0	0	0	0	1	1	0	0	0	0
Pentatrichomonas	20	330	1142	354	102	389	567	135	1613	44	45	174
Andalucia	0	0	0	0	0	0	1	0	0	0	0	0
Phaselicystis	0	1	0	0	0	0	0	1	0	1	1	0
Herminiimonas	0	0	0	0	0	0	1	0	1	0	0	0
Taibaiella	0	0	0	0	0	0	1	0	0	0	0	0
Aggregatibacter	0	0	0	0	0	0	0	0	1	0	1	0
Arcanobacterium	0	0	0	0	0	0	0	0	0	0	0	0
Anaerofustis	7	5	0	2	0	2	0	0	8	0	0	0
Altibacter	0	0	0	0	0	0	0	0	0	0	0	0
Flintibacter	0	0	0	0	0	0	0	0	0	0	0	0
Mitsuokella	21	1043	10	36	213	64	169	97	86	20	54	134
Rhodoluna	0	0	0	1	0	0	0	0	0	0	0	0
Novibacillus	0	0	0	0	0	0	0	0	0	0	0	0
Sulfuricaulis	0	0	0	0	0	0	0	0	0	0	0	0
Sedimenticola	0	0	0	0	0	0	0	0	0	0	0	0
Ditrichomonas	0	0	1	0	0	0	0	0	0	0	0	0
Brochothrix	0	0	0	0	0	0	0	0	0	0	0	0
Candidatus_Protochlamydia	0	0	0	0	0	0	0	0	0	0	0	0
Afipia	0	0	0	0	0	0	0	0	0	0	0	0
Gloeobacter	0	0	0	0	0	0	0	0	0	0	0	0
Candidatus_Vesicomyosocius	0	0	0	0	0	0	0	0	0	0	0	0
Hylemonella	0	0	0	0	0	0	0	0	0	0	0	0
Solibacillus	0	0	0	0	0	2	0	0	0	0	0	1
Extensimonas	0	0	0	0	0	0	0	0	1	0	0	0
Thiomonas	0	0	0	2	0	0	0	1	1	0	1	0
Ferruginibacter	0	1	1	0	0	0	2	0	1	1	0	0
Ruegeria	0	0	0	0	0	0	0	0	0	0	0	0
Amylolactobacillus	0	0	0	0	0	0	0	1	0	0	0	0
Hippea	0	0	0	0	0	0	0	0	0	0	0	0
Rummeliibacillus	0	0	0	0	0	0	0	0	0	0	0	0
Akkermansia	195	3	0	5	1	0	0	0	0	0	0	0
Pseudoxanthomonas	0	0	1	0	0	0	0	0	0	1	0	0
Parvimonas	1	17	2	8	3	2	3	2	2	2	0	2
Pseudorhodoplanes	0	0	0	0	0	0	0	0	0	0	0	0
Malassezia	1	2	0	0	0	0	1	0	0	5	2	3
Sedimentibacter	0	0	0	0	1	0	0	0	0	1	1	0
Glomus	0	0	0	1	0	0	0	0	0	0	0	0
Pelolinea	0	0	0	0	0	0	0	0	0	0	0	0
Flavobacterium	12	15	10	16	24	14	32	22	26	22	15	18
Fimbriiglobus	1	2	0	0	0	0	1	0	1	0	0	0
Klebsiella	35766	143988	41996	204183	171914	36014	118499	46325	36851	35359	31650	18044
Isosphaera	0	0	0	0	0	0	0	0	1	0	0	0
Zymobacter	0	0	0	0	0	0	0	0	0	0	0	0
[Eubacterium]_saphenum_group	0	0	1	1	12	14	3	4	6	16	2	5
Limibacter	0	0	0	3	34	6	0	0	0	10	2	8
Methyloglobulus	0	0	0	0	0	0	0	1	0	0	0	0
Aquipuribacter	0	0	0	0	0	1	0	0	0	0	0	0
Pygmaiobacter	0	0	0	0	0	0	1	0	0	0	0	0
Hevea	0	0	0	0	0	0	0	0	1	0	0	0
Desulfallas-Sporotomaculum	0	1	0	0	0	1	0	1	0	0	0	0
Biecheleria	4	1	4	3	0	3	2	1	0	1	1	5
C1-B045	0	3	2	13	3	0	3	0	1	0	0	0
Terasakiella	0	0	0	0	0	1	0	0	0	0	0	0
Labilithrix	0	0	0	0	0	0	0	0	0	0	0	0
Salicola	0	0	0	1	2	1	1	0	1	0	0	0
Roseococcus	0	0	0	0	0	0	0	0	0	0	0	0
Arsenicicoccus	0	0	0	0	0	0	0	0	0	0	0	0
Endomicrobium	4208	33523	8463	51294	74130	19756	24237	19367	31013	13159	10165	5507
Clostridium_sensu_stricto_8	0	0	0	0	0	0	0	0	0	1	0	0
Nelumbo	0	0	0	0	0	1	0	0	0	0	0	0
Marisediminicola	0	0	0	0	0	0	0	0	0	0	0	0
Lachnospiraceae_NK3A20_group	1065	2923	185	2392	1139	936	1844	661	747	1770	280	1134
Sporobacter	0	6	1	8	6	1	3	3	2	0	0	0
Clostridium_sensu_stricto_1	648	2113	131	6770	4485	797	5978	1431	1399	1231	208	1737
Ekhidna	0	0	0	0	0	0	1	0	0	0	0	0
Clostridium_sensu_stricto_6	0	0	0	0	1	0	1	6	1	0	1	0
Succiniclasticum	0	27	29	241	1677	50	91	60	67	67	18	36
Pradoshia	0	0	0	0	0	0	0	0	0	0	0	0
Thermincola	0	0	0	0	0	0	0	0	0	0	0	0
Desulfolutivibrio	0	0	0	0	0	0	0	0	0	0	0	0
[Ruminococcus]_gnavus_group	8	100	0	2	0	2	5	0	1	2	1	1
Nostoc_PCC-7524	0	0	0	2	1	0	0	0	0	0	0	0
CAG-56	0	0	0	0	0	0	0	0	1	0	0	0
Neokomagataea	0	0	0	0	0	0	0	0	0	0	0	0
Paenisporosarcina	0	0	0	0	0	0	0	0	0	0	0	0
Megasphaera	521	6567	104	1639	806	1609	3208	2999	2418	635	804	1106
Nocardioides	1	1	0	4	0	1	4	0	2	2	0	0
Peptacetobacter	0	0	0	0	0	0	0	0	0	0	0	0
Herbinix	0	0	0	0	0	0	0	0	0	0	0	0
Brevefilum	0	0	0	0	0	0	0	0	0	0	0	0
Methanotorris	0	0	0	0	0	0	0	0	0	0	0	0
Flexilinea	0	2	0	0	0	136	531	201	947	236	38	139
Agrobacterium	0	0	0	0	0	0	0	0	0	0	0	0
Aquilaria	0	0	0	0	0	0	0	1	0	0	0	0
Thermoplasma	0	0	0	0	0	0	0	0	0	0	0	0
Gordonia	0	0	0	0	0	0	1	0	0	0	0	0
Salaquimonas	0	0	0	0	0	0	0	0	0	0	0	0
Guggenheimella	1	1	1	3	0	0	0	0	0	0	0	0
Oryza	0	0	1	2	0	0	0	0	0	0	1	0
Stappia	0	0	0	0	0	0	0	0	0	0	0	0
Dacryobolus	0	0	1	0	0	0	0	0	0	1	0	0
Baekduia	0	0	0	0	0	0	0	0	0	0	0	0
EMP-G18	0	0	0	0	0	1	0	0	1	0	6	0
Desulfocapsa	1	0	2	3	2	3	3	3	2	1	0	2
Aureitalea	0	0	0	0	0	0	0	0	0	0	0	0
Streptacidiphilus	0	0	0	0	0	0	0	0	0	0	0	0
Cellulosimicrobium	0	0	0	0	0	0	0	0	0	0	0	0
Olivibacter	0	0	0	0	2	0	2	0	0	0	0	0
Thermosipho	0	0	0	0	0	0	0	0	0	0	0	0
Haloterrigena	0	0	0	0	0	0	0	0	0	0	0	0
Pseudopropionibacterium	0	0	0	0	0	0	0	0	0	0	0	1
Ensete	4	5	1	1	1	1	2	1	4	4	0	0
1174-901-12	0	0	0	0	0	0	1	0	0	0	0	0
Murdochiella	0	0	0	0	0	0	0	0	0	0	0	0
Candidatus_Scalindua	0	11	0	0	0	0	0	0	1	0	0	0
Libanicoccus	0	3	0	6	6	1	6	1	4	0	0	1
Pseudarcobacter	0	0	2	9	2	0	1	1	0	3	2	0
Pseudohalocynthiibacter	0	0	0	0	0	0	0	0	0	0	0	0
Gryllotalpicola	0	0	0	0	0	0	0	0	0	0	0	0
Intestinimonas	29	218	39	47	8	1	0	0	2	0	0	0
Pectinatus	3	2	0	0	4	0	1	0	1	0	0	0
Aeriscardovia	0	2	0	1	0	0	0	1	0	0	1	1
Vespertiliibacter	0	0	0	0	0	0	0	0	0	0	0	0
Oceanispirochaeta	0	0	0	0	0	0	0	0	0	0	0	0
Candidatus_Finniella	0	0	0	0	1	0	0	0	0	0	0	0
Saccharothrix	0	0	0	0	0	0	0	0	0	0	0	0
Oligotropha	0	0	0	0	0	0	0	0	0	0	0	0
Desulfofarcimen	0	2	0	2	0	0	0	0	6	2	0	2
Arachidicoccus	0	0	0	0	0	0	0	0	0	0	0	0
Mucilaginibacter	0	2	1	1	2	0	1	0	2	1	0	1
Aliifodinibius	0	0	0	0	0	0	0	0	0	1	0	0
Hahella	0	1	1	1	0	0	0	0	0	0	0	0
Antricoccus	29	105	9	24	2	10	4	6	19	19	5	2
Spirosoma	0	1	0	0	0	0	0	0	1	0	0	1
Conexibacter	1	0	0	0	1	0	2	1	0	1	0	0
Kingella	0	0	0	5	1	3	2	4	3	1	6	1
Oricola	0	0	0	0	0	0	0	0	0	0	0	0
Duganella	0	0	0	0	0	0	0	0	0	0	0	0
Defluviitaleaceae_UCG-011	38	208	8	37	22	82	808	44	105	275	113	6
Cellulophaga	0	0	0	0	0	0	0	0	0	0	0	0
Paraurantiacibacter	0	0	0	0	0	0	0	0	0	0	0	0
Winogradskyella	0	0	0	0	0	0	0	0	0	0	0	0
Allorhizobium-Neorhizobium-Pararhizobium-Rhizobium	0	1	1	0	1	2	0	0	1	1	0	1
Nitrospira	1	0	0	0	1	0	0	0	2	0	0	0
MND1	0	0	0	1	2	0	0	0	0	0	0	0
Jeotgalicoccus	5	4	0	2	1	15	2	2	1	2	1	1
Xylomelasma	0	1	0	1	3	0	0	1	2	1	0	0
Stenotrophomonas	14	16	5	36	29	15	39	8	13	9	10	7
Acidobacterium	0	0	0	0	0	0	0	0	0	0	0	0
Candidatus_Babela	0	0	0	0	0	0	0	0	0	0	0	0
Terribacillus	0	0	0	0	0	0	0	0	0	0	0	0
Dialister	876	9359	351	2537	2646	939	1615	1123	2218	746	399	873
Candidatus_Methylospira	0	0	0	0	0	0	0	0	0	0	0	0
Melioribacter	0	0	0	0	0	0	0	0	0	0	0	0
Catabacter	8	26	0	6	6	0	1	6	11	4	2	1
Phorticium	0	0	0	0	1	0	1	0	0	0	0	0
Candidatus_Carsonella	0	0	0	0	0	0	0	0	1	0	0	0
Golenkinia	0	0	0	0	0	0	1	0	0	0	0	0
alphaI_cluster	0	1	0	0	0	0	0	0	0	0	0	0
Moorella	0	0	0	0	0	0	0	1	0	1	0	0
Anaeroplasma	0	0	0	1	1	4	149	1	0	0	0	4
Candidatus_Liberibacter	2	1	1	4	1	3	1	2	2	1	0	7
Chroococcidiopsis	0	0	0	0	0	0	0	0	0	0	0	0
Amycolatopsis	0	1	0	1	0	1	3	0	0	0	0	0
Ferrovum	0	0	0	0	1	0	0	1	0	0	0	0
Polyangium	0	0	0	0	0	0	0	1	2	0	0	0
Microcoleus	0	0	0	0	0	0	0	0	0	0	0	0
Phocoenobacter	0	0	0	0	0	0	1	0	0	0	0	0
Pelospora	0	0	0	0	0	0	0	0	1	1	0	0
Chroomonas	0	0	0	0	0	1	0	0	0	1	0	1
Amphritea	0	0	0	0	0	0	0	0	0	0	1	0
Smithella	0	0	0	0	0	1	0	2	5	1	0	2
Geitlerinema_PCC-8501	0	0	0	1	0	0	0	0	0	0	0	0
Desulfocurvibacter	0	0	0	0	0	0	0	0	0	0	0	0
Coriobacterium	0	0	0	1	1	0	0	0	0	0	0	0
Rhizobacter	0	0	0	0	0	0	0	0	0	0	0	0
Oblitimonas	0	0	0	0	0	0	0	0	0	0	0	0
Oceanobacillus	0	0	1	0	0	0	0	0	0	0	0	0
Microstroma	0	0	0	0	0	0	1	0	0	0	0	0
Roseivivax	0	1	0	1	0	0	0	0	1	1	0	0
Sporomusa	0	1	0	3	6	0	0	0	0	2	0	0
Polymorphobacter	0	1	0	0	0	0	0	0	0	0	0	0
Salinivibrio	0	0	0	2	0	0	0	0	1	0	0	0
Alistipes	98	1120	145	731	34	56	324	73	102	41	64	44
Kordia	0	0	0	0	0	0	0	0	0	0	0	0
Prevotellaceae_Ga6A1_group	0	2	0	0	0	0	0	0	10	0	0	2
Lachnospiraceae_FE2018_group	0	0	0	0	16	3	4	24	1	6	8	3
Permianibacter	0	0	0	0	0	0	0	0	0	0	0	0
Alkaliflexus	0	0	0	0	1	1	0	0	0	0	0	0
Catenibacterium	4	96	0	36	125	17	10	19	3	4	5	2
Solirubrobacter	0	0	0	0	0	0	1	0	0	0	0	0
Candidatus_Soleaferrea	17	30	4	48	24	3	15	4	9	4	2	4
Natronomonas	0	0	0	0	0	0	0	0	0	0	0	0
Fervidicoccus	0	0	0	0	0	0	0	0	0	0	0	0
Halothiobacillus	0	0	0	0	0	0	0	0	0	0	0	0
Marivirga	0	0	0	0	0	0	0	0	0	0	0	0
Radiobacillus	0	0	0	0	0	0	0	0	0	0	0	0
Cryptanaerobacter	0	2	0	0	0	0	0	0	0	0	0	0
Desulfosarcina	0	0	0	0	0	0	0	0	0	0	0	0
Pseudovibrio	0	0	0	0	0	0	0	0	0	0	0	0
Simonsiella	0	0	0	1	2	1	1	3	1	0	2	0
Parashewanella	0	0	0	0	0	0	0	0	0	0	0	0
Desmospora	0	0	0	0	0	0	0	0	0	0	0	1
Niabella	0	0	0	0	0	0	0	0	0	0	0	0
Mycetocola	0	0	0	0	0	0	0	0	0	0	0	0
Sva0081_sediment_group	0	0	0	0	1	0	0	0	0	0	0	0
GKS98_freshwater_group	0	0	0	0	0	1	2	0	0	0	0	0
Glaciecola	1	2	0	0	0	0	0	0	0	0	0	0
Cicer	0	0	0	0	0	0	0	0	0	1	0	0
Denitrovibrio	0	0	0	0	0	0	0	0	0	0	0	0
Pontibacter	0	0	0	0	0	1	1	0	0	0	0	1
Marinobacter	1	12	0	6	13	5	8	2	2	3	2	0
Woeseia	0	0	0	0	0	0	0	0	0	0	0	0
Nitrosopumilus	0	0	0	0	0	0	0	0	0	0	0	0
Candidatus_Koribacter	0	0	0	0	0	0	0	0	0	0	0	0
Tenacibaculum	0	1	0	1	0	0	0	0	0	0	0	0
Halomicronema_TFEP1	0	1	0	0	0	0	0	0	0	0	0	0
Methylophilus	0	0	0	0	0	0	0	0	0	0	0	0
Sorangium	0	2	1	0	0	0	3	0	2	1	0	0
Thalassotalea	0	0	0	0	0	0	0	0	0	0	0	0
Xylella	0	0	0	1	0	0	0	0	0	0	0	0
Caviibacter	0	0	0	0	1	0	0	0	0	0	0	0
Pseudobacter	0	0	0	0	0	0	0	0	0	0	0	0
Dactylosporangium	0	0	0	0	1	1	3	0	7	0	0	1
Psychrobacter	0	1	0	5	1	0	4	1	3	1	0	0
NS5_marine_group	109	10628	325	2984	961	1035	553	367	446	361	153	485
Dictyosphaerium	0	0	0	0	0	0	5	0	0	0	0	0
Methylomonas	0	0	0	0	0	0	0	0	0	0	0	0
Aliarcobacter	0	0	0	0	0	0	0	0	0	0	0	0
Jeotgalibaca	1	1	0	1	1	0	0	1	0	0	0	0
Candidatus_Xiphinematobacter	0	1	0	0	0	0	1	0	0	0	0	0
Thiovulum	0	0	0	1	0	0	0	0	0	0	0	0
Methanocalculus	0	0	0	0	0	0	0	2	1	0	0	0
Methanothermobacter	0	1	0	0	0	0	0	0	0	0	0	0
Metallosphaera	0	0	0	0	0	0	0	0	0	0	0	0
[Eubacterium]_yurii_group	0	0	1	0	0	0	0	0	0	0	0	0
Gudongella	0	0	0	0	0	0	0	0	0	0	0	0
Geitlerinema	0	0	0	0	0	0	0	0	0	0	0	0
XBB1006	0	17	0	0	0	0	19	0	0	0	0	1
Hydrogenimonas	0	1	0	4	1	1	0	0	0	1	0	0
Campylobacter	13150	64736	79589	551342	82776	61166	138206	99308	132991	100961	54118	37089
W5053	0	4	0	2	3	4	2	2	0	1	0	1
Nitzschia	0	0	0	0	0	2	2	0	0	0	0	0
Marinilabilia	0	0	1	0	0	0	1	0	0	0	1	0
Tetratrichomonas	0	0	0	0	0	0	0	0	2	0	0	1
Agathobacter	43	92	5	29	16	13	16	18	41	22	6	6
Rubrobacter	0	1	1	0	2	1	0	0	1	0	0	0
Draconibacterium	0	1	0	0	0	0	0	0	0	0	0	1
possible_genus_Sk003-Sk004	0	0	0	0	0	0	24	0	0	0	0	0
Bartonella	0	0	0	0	0	0	0	0	0	0	0	0
Pyrolobus	0	0	0	0	0	0	0	0	0	0	0	0
Actinomarinicola	0	0	0	0	0	0	0	0	0	0	0	0
Treponema	54	7302	30302	599	14116	4706	39527	5824	6557	5149	4950	9197
Fastidiosipila	3	31	0	5	8	9	9	9	31	14	4	5
Salinimonas	0	0	0	0	0	0	0	0	0	0	0	0
Phytophthora	0	0	0	0	0	0	0	0	0	1	0	0
Candidatus_Nitrosoglobus	0	0	0	0	0	0	0	0	0	0	0	0
Coriobacteriaceae_UCG-003	0	1	0	3	0	0	4	0	5	0	0	0
Coriobacteriaceae_UCG-002	0	1	0	2	0	0	4	0	0	0	0	0
Wohlfahrtiimonas	0	1	0	0	0	0	0	0	0	0	0	1
Candidatus_Methanomethylophilus	279	409	352	12910	4591	758	1710	311	639	1135	1001	225
Epistominella	1	0	0	0	0	0	1	0	0	0	1	0
Marinithermus	0	0	0	0	0	0	0	0	0	0	0	0
Dicyema	0	2	0	1	1	1	0	0	0	0	2	0
Ferrovibrio	0	0	0	0	0	0	0	0	0	0	0	0
Rhodothermus	0	0	0	0	0	0	0	0	0	0	0	0
Lachnospiraceae_NC2004_group	4	4	0	0	0	2	4	7	1	1	0	0
Shewanella	1	1	0	6	2	1	5	0	0	0	0	0
Phormidium_MBIC10003	0	0	0	0	0	0	0	0	1	0	0	0
Roseomonas	0	0	0	0	0	0	0	0	0	0	0	0
Caproiciproducens	0	3	0	0	1	0	1	3	1	1	0	1
Candidatus_Prometheoarchaeum	0	0	0	0	0	0	0	0	0	0	0	0
Alienimonas	0	0	0	0	0	0	0	0	0	0	0	0
Haloplanus	0	0	0	0	0	0	0	0	0	0	0	0
Thiorhodovibrio	0	0	0	0	0	0	0	0	1	0	1	0
Niastella	0	0	0	0	0	0	0	0	0	0	0	0
Quinella	0	0	0	1	0	0	1	0	0	0	0	0
Thermosulfuriphilus	0	0	0	0	0	0	0	0	0	0	0	0
Carboxylicivirga	0	0	0	0	1	0	1	0	1	0	0	2
Garciella	0	3	0	0	0	0	0	0	0	0	0	0
Candidatus_Evansia	0	0	0	0	0	1	0	0	0	0	0	0
Terrisporobacter	0	0	0	1	0	0	1	0	0	0	0	0
Stichococcus	0	0	0	0	1	0	0	0	0	0	0	1
Chryseolinea	0	1	0	0	0	0	2	0	1	1	1	0
Cyclobacterium	0	0	0	0	0	0	0	0	0	0	0	0
Acidimicrobium	0	0	0	0	0	0	0	0	0	0	0	0
Propioniferax	0	0	0	0	0	0	1	0	0	0	0	0
Muricauda	0	0	3	2	0	3	5	1	1	2	3	0
Microcystis_PCC-7914	0	1	0	0	1	0	1	0	1	0	0	0
Geoalkalibacter	0	0	0	0	0	0	0	0	0	0	0	0
Monaibacterium	0	0	0	0	0	0	0	0	0	0	0	0
Methanosalsum	0	0	0	0	0	0	0	0	0	0	0	1
Solobacterium	159	112	115	4470	896	645	750	1223	2244	381	114	231
Methanosarcina	0	12	0	0	1	197	33	2825	13	0	0	116
Caloramator	0	2	0	0	1	0	0	0	0	1	0	0
Candidatus_Nitrosotenuis	0	0	0	0	0	0	0	0	0	0	0	0
[Mycoplasma]_group	7	53	0	58	46	22	53	43	92	9	11	25
[Eubacterium]_xylanophilum_group	0	5	0	1	0	238	197	585	46	42	48	136
Leminorella	0	8	2	5	3	0	0	0	0	0	3	0
Hartmannibacter	0	0	0	0	0	0	0	0	0	0	0	0
Prasiolopsis	0	0	0	0	0	0	0	0	0	0	0	1
Cardiobacterium	0	0	0	0	0	0	0	0	0	0	0	0
Mixta	0	0	0	0	0	0	0	0	0	0	0	0
Kocuria	0	3	0	1	0	3	0	2	0	3	0	0
Ndongobacter	0	0	0	0	0	0	0	0	0	0	0	0
Chloroflexus	0	0	0	0	10	0	3	0	1	1	0	6
Paraeggerthella	0	0	0	0	1	0	2	0	1	1	0	0
Seculamonas	0	0	0	0	0	0	0	1	0	0	0	0
Haloactinobacterium	0	0	0	0	0	0	0	0	0	0	0	0
Pseudobutyrivibrio	0	2	0	0	0	2	2	0	0	0	2	0
Candidatus_Methylopumilus	0	0	0	0	0	0	0	0	0	0	0	0
P3OB-42	0	3	1	6	4	1	9	6	6	2	1	2
Acetohalobium	0	0	0	0	0	0	0	0	0	0	0	0
Cylindrospermum	0	0	0	0	0	0	0	0	0	0	0	0
Ureaplasma	2426	11129	1166	1616	3424	1754	2221	2202	2605	1276	545	501
Actinotignum	0	0	0	0	0	0	0	0	0	0	0	0
Papillibacter	1	6	0	6	6	4	10	25	5	3	0	3
Caldimicrobium	0	0	0	0	0	0	0	0	0	0	0	0
Mameliella	0	0	0	0	0	0	0	0	0	0	0	0
BD1-7_clade	0	0	0	0	0	0	0	0	1	0	0	0
Methanohalobium	0	0	0	0	0	0	0	0	0	0	0	0
Ancylobacter	0	0	0	0	0	0	0	0	0	0	0	0
Bisgaardia	0	0	0	0	0	0	0	0	0	0	0	0
Echinicola	0	0	0	0	0	0	0	0	0	0	0	0
Verminephrobacter	0	0	0	0	1	0	0	0	1	0	0	0
Intestinibacter	0	0	0	1	0	2	5	1	4	0	1	1
Sulfurimicrobium	0	0	0	0	0	0	0	0	0	0	0	0
Catellicoccus	0	1	0	0	0	0	0	0	0	0	0	0
Dietzia	3	1	1	32	2	10	6	6	3	3	0	1
Pseudactinotalea	0	0	0	0	0	0	0	0	0	0	0	0
Candidatus_Saccharimonas	0	0	0	0	0	42	110	20	347	82	9	0
Actinobaculum	0	0	0	0	0	0	0	0	0	0	0	0
Euplotes	0	0	0	0	0	0	0	0	0	1	0	0
Zhongshania	0	0	0	0	0	0	0	0	0	0	0	0
Candidatus_Hepatoplasma	1	0	0	0	1	0	0	1	0	2	1	1
Staphylococcus	11	52	9	47	27	18	40	8	25	23	14	8
Rosistilla	0	0	0	0	0	0	0	0	0	0	0	0
Salacca	0	0	0	0	0	0	1	0	0	0	0	0
Prevotellaceae_NK3B31_group	14	16	4	10	729	33	26	25	57	130	24	55
Pinus	8	1	5	3	13	5	7	6	4	14	4	12
Neochlamydia	2	0	0	0	0	0	0	1	2	2	0	0
Azospirillum	0	15	0	1	0	0	1	0	0	0	0	0
Leptospirillum	0	0	1	1	0	0	0	0	1	0	0	0
Methanosaeta	0	0	0	2	0	0	1	7	12	1	0	0
Halorhodospira	0	0	0	0	0	0	0	0	0	0	0	0
Chelativorans	0	0	0	0	0	0	0	0	0	0	0	0
Dermabacter	0	0	0	0	1	0	0	0	0	0	0	0
Anaerostignum	0	2	0	15	0	0	0	0	0	0	0	0
Helicobacter	2	17	18	111	15	8	24	20	44	25	9	18
horsej-a03	0	11182	0	8666	1315	720	1935	1	9576	1800	135	4065
UCG-009	111	66	7	26	32	24	101	37	31	31	7	8
UCG-008	0	0	0	0	0	0	4	0	1	0	0	1
Ipomoea	0	1	0	0	4	0	0	0	0	1	1	1
UCG-003	0	8	1	4	3	0	4	0	0	1	0	0
UCG-002	44	206	3	117	12	13	60	8	69	29	28	16
Pelagovum	0	0	0	0	0	0	0	0	0	0	0	0
Candidatus_Reidiella	0	0	0	0	0	0	0	0	0	0	0	0
UCG-005	165	3053	784	25044	15500	1711	20222	3661	1594	2984	569	886
UCG-004	151	319	1299	3410	1560	716	2368	1048	1762	887	144	275
Aristerostoma	0	0	0	0	0	0	0	0	0	0	1	1
Epidermidibacterium	0	0	0	0	0	0	0	0	0	0	0	0
Candidatus_Udaeobacter	1	1	0	1	0	1	1	0	1	0	0	0
Blautia	209	2456	189	756	554	286	551	445	935	471	214	246
Hydrogenovibrio	0	0	0	0	0	0	0	0	0	0	0	0
Oecophyllibacter	0	0	0	0	0	0	0	0	0	0	0	0
SM1A02	0	1	0	0	1	1	1	0	0	0	1	0
Desulfococcus	0	0	0	0	0	0	0	0	0	0	0	0
Martiniozyma	0	0	0	0	1	0	0	0	0	0	0	0
dgA-11_gut_group	0	0	0	0	5	3	3	5	0	1	0	1
Dechlorosoma	0	0	0	1	0	0	0	0	0	1	0	0
[Acetivibrio]_ethanolgignens_group	0	0	0	0	0	0	0	2	2	0	1	0
Bibersteinia	0	1	0	0	0	4	0	2	0	0	0	0
Candidatus_Puniceispirillum	0	0	0	0	0	0	0	0	0	0	0	0
Brassica	6	10	5	20	55	10	16	17	11	12	5	5
Allokutzneria	0	0	0	0	0	0	0	0	0	0	0	0
Arenimonas	0	0	0	1	0	0	2	0	0	0	0	0
Symphothece_PCC-7002	0	2	0	1	0	0	0	0	0	0	0	0
Facklamia	1	2	4	3	1	1	3	3	0	3	1	2
Sphingosinithalassobacter	0	0	0	0	0	0	0	0	0	0	0	0
Aeribacillus	0	0	0	0	0	0	0	0	0	0	0	0
Moorea	0	0	0	0	1	0	0	0	0	0	0	0
Anaeroglobus	0	4	0	0	0	0	1	1	0	0	0	1
Jonquetella	0	0	0	0	0	0	0	0	0	0	0	0
Xylobotryum	0	0	1	0	0	0	1	0	0	1	1	0
Fusibacter	0	0	1	3	0	1	4	0	4	0	1	1
Nocardia	0	0	0	0	0	0	0	0	0	0	0	0
Rouxiella	0	0	0	0	0	0	0	0	0	0	0	0
Eggerthia	2	1	0	1	14	3	0	1	0	0	0	1
Pseudolabrys	0	0	0	0	0	0	0	0	0	0	0	0
Rhodanobacter	0	0	0	0	0	0	0	0	0	0	0	0
Marvinbryantia	3	6	1	8	4	0	16	5	5	21	4	17
Amia	0	0	1	0	0	0	0	1	0	0	0	1
Plectosphaerella	0	0	0	0	0	0	0	0	1	0	0	0
Burkholderia	0	0	0	0	0	0	0	0	0	0	0	0
Pasteurella	0	0	0	1	0	0	1	0	0	0	0	0
Salinibaculum	0	0	0	0	0	0	0	0	0	0	0	0
Bosea	0	0	0	0	0	0	2	0	0	0	0	0
Myroides	11299	157568	19834	78318	63871	28142	69669	32187	30646	30686	10473	24995
Cymbella	0	0	0	2	0	0	0	0	0	0	0	0
Incertae_Sedis	108	390	23	216	6	14	39	18	20	25	5	10
Planctopirus	0	0	0	0	0	0	0	0	0	0	0	0
Sphaerotilus	0	0	0	0	0	0	1	0	0	0	0	0
Brevundimonas	0	0	0	0	0	0	0	1	2	0	0	0
Cryomorpha	2	18	3	5	10	2	13	2	7	5	0	3
Mycetohabitans	0	0	0	0	0	0	0	0	0	0	0	0
Kutzneria	0	0	0	0	0	0	0	0	0	0	0	0
Allisonella	0	10	1	17	2	3	4	1	3	1	0	1
Rhodopseudomonas	0	1	0	2	1	1	0	1	1	0	1	0
Sarcina	0	1	0	0	0	0	0	0	0	0	0	0
Proteiniclasticum	0	4	0	0	2	0	0	1	0	0	0	0
Cycloclasticus	0	0	0	0	0	0	0	0	0	0	0	0
Brevibacterium	0	1	0	3	0	5	0	1	4	0	0	1
Natrarchaeobaculum	0	0	0	0	0	0	0	0	0	0	0	0
Yueomyces	2	21	4	62	83	11	47	23	13	13	1	18
Moryella	0	4	28	0	1	1	11	0	4	1	0	1
Limosilactobacillus	55	567	33	944	201	420	308	383	1210	447	146	99
Rhynchomonas	0	0	0	0	0	0	0	0	1	0	0	0
Fonticella	0	0	0	0	0	0	1	0	0	0	0	0
Koinonema	0	0	0	0	0	0	0	0	0	0	0	0
Sulfobacillus	0	0	0	2	0	0	1	0	0	0	0	0
Harryflintia	18	15	4	25	0	2	0	1	0	3	0	0
Ereboglobus	2	8	1	4	1	0	1	1	0	0	0	0
Flexithrix	0	0	1	0	1	1	0	0	0	0	0	1
Latilactobacillus	0	1	0	1	0	0	0	1	1	0	0	0
[Ruminococcus]_gauvreauii_group	105	1830	70	238	660	80	652	482	290	965	454	220
Vampyrella	0	0	0	0	0	0	0	0	0	1	0	0
Prochlorococcus	0	0	0	0	0	0	0	0	0	0	0	0
Marinilactibacillus	0	0	0	0	0	0	0	0	0	0	0	0
Guyparkeria	0	0	0	0	0	1	0	0	0	0	1	0
Donghicola	0	1	1	2	0	1	1	0	0	0	1	0
Microterricola	0	0	0	0	0	0	0	0	0	0	0	0
Pelistega	0	664	271	967	139	0	0	1	79	16	0	0
Reinekea	0	0	0	0	0	0	0	0	0	0	0	0
Desulfotomaculum	0	2	0	0	0	0	0	0	0	1	0	0
Thermocrinis	0	1	1	3	1	1	3	0	0	1	0	1
Sulfurisphaera	0	0	0	0	0	0	0	0	0	0	0	0
Neobacillus	0	0	0	0	0	0	0	0	0	0	0	0
Christensenella	29	139	29	133	33	36	7	56	45	1	9	7
Nibribacter	0	0	0	0	0	0	0	0	0	0	0	0
Oscillibacter	115	91	0	114	41	14	44	20	33	6	2	12
Kytococcus	0	0	0	0	0	0	0	0	0	0	0	0
Paraburkholderia	0	0	0	0	0	0	0	0	0	0	0	0
Micavibrio	0	0	0	0	0	0	0	0	0	0	0	0
Actinopolyspora	0	0	0	0	0	0	0	0	0	0	0	0
Stackebrandtia	0	0	0	0	0	0	0	0	0	0	0	0
Neptunomonas	0	0	0	0	0	0	0	0	0	0	0	0
Faecalibaculum	1	21	0	18	34	4	10	6	8	6	1	2
Candidatus_Vestibaculum	0	1	0	0	0	0	0	0	1	0	0	0
Lechevalieria	0	1	0	1	0	0	0	0	0	0	0	0
Clade_Ia	4	12	5	11	7	1	2	2	1	2	0	2
[Eubacterium]_ruminantium_group	0	11	348	4	0	16	137	50	64	4	84	59
[Desulfobacterium]_catecholicum_group	0	0	3	0	0	1	2	0	2	0	0	0
Candidatus_Sulcia	0	0	0	0	1	1	0	0	1	0	0	0
Aquifex	0	0	0	0	0	0	0	0	0	0	0	0
Confluentimicrobium	0	0	0	0	0	0	0	0	0	0	0	0
Planktothrix	0	0	0	0	0	0	0	0	0	0	0	0
Lentzea	0	0	0	0	0	0	0	0	0	0	0	0
Methylotenera	0	0	0	3	0	0	0	0	0	0	0	0
Virgibacillus	0	0	0	0	0	0	0	0	1	0	0	0
Pontibacillus	0	0	0	0	0	0	0	0	0	0	0	0
Parageobacillus	0	0	0	0	0	0	0	0	0	0	0	0
Roseovarius	0	0	0	0	0	0	0	0	0	1	0	0
Gemmatimonas	0	1	0	0	1	0	0	0	0	0	0	1
Sterolibacterium	0	0	0	0	0	0	1	0	0	0	0	0
Paraoerskovia	0	0	0	0	0	0	0	0	0	0	0	0
Fusobacterium	14	46	8	126	14	1	4	9	38	9	2	10
Methylovorus	0	0	0	0	0	0	0	0	0	0	0	0
Metallibacterium	0	0	0	0	0	1	0	0	0	0	0	0
Ferriphaselus	0	0	0	0	0	0	0	0	0	0	0	0
Thraustochytrium	0	0	0	0	0	0	12	0	1	90	2	8
Dellaglioa	0	0	0	0	0	0	1	0	0	0	0	0
Crassaminicella	8	22	4	2	1	18	25	11	22	9	6	5
Halochromatium	0	0	0	0	1	0	0	0	0	0	0	0
Variovorax	0	1	0	0	0	0	2	0	1	0	1	0
Oenothera	0	0	1	0	0	0	0	0	0	0	0	0
Polycyclovorans	0	0	2	0	0	0	0	0	0	0	0	0
Kineosporia	0	0	0	0	0	0	0	0	0	0	1	0
Ichthyobacterium	0	0	0	0	0	0	0	0	0	0	0	0
Volucribacter	0	1	0	0	0	0	0	0	0	0	0	0
Pseudodesulfovibrio	0	0	0	0	0	0	0	0	0	0	0	0
Aquiflexum	0	0	0	0	0	0	0	0	0	0	0	0
Rhodopirellula	0	1	0	1	0	0	0	0	0	0	0	0
Asticcacaulis	0	0	0	0	0	0	0	0	0	0	0	0
Desulfatirhabdium	0	0	0	0	0	0	1	0	0	0	0	0
Candidatus_Endolissoclinum	0	0	0	0	0	0	0	0	0	0	0	0
Acholeplasma	0	7	0	4	11	4	4	2	1	0	0	0
Pseudoramibacter	406	7202	55	3520	1530	939	699	631	707	350	243	411
Ellin6067	1	3	0	0	0	0	0	0	1	0	0	0
Schlegelella	0	0	0	0	0	0	0	0	0	0	0	0
Acidiphilium	0	2	0	2	0	1	1	2	5	0	1	2
Chryseoglobus	0	0	0	0	0	0	0	0	0	0	0	0
Fimbriimonas	0	0	0	0	0	0	0	0	0	0	0	0
Tautonia	0	0	0	0	0	0	0	0	0	0	0	0
Melaminivora	0	0	0	0	0	0	0	0	0	0	0	0
Brachybacterium	0	2	0	0	0	6	0	0	0	1	0	1
Fenollaria	0	1	0	0	2	2	0	3	0	0	1	1
Shuttleworthia	2608	992	189	3331	5976	15820	3956	656	522	967	270	351
Dehalobacter	0	0	0	0	0	0	0	0	0	0	0	0
Thiolapillus	0	0	0	0	0	0	0	0	0	0	0	0
Luteibacter	0	5	1	1	1	0	0	0	0	1	0	0
Natranaerobius	0	0	0	0	0	0	0	0	0	0	0	0
Pseudohydnum	0	0	0	0	0	0	0	0	0	1	0	0
Gibbsiella	0	0	0	0	0	0	0	0	0	0	0	0
Limnohabitans	0	0	0	0	0	0	0	0	0	0	0	0
Thermomicrobium	0	0	0	0	0	0	0	0	0	0	0	0
Swingsia	0	0	0	0	0	0	0	0	0	0	0	0
Caldicellulosiruptor	0	0	0	0	0	0	0	1	0	0	0	0
Candidatus_Izimaplasma	0	0	0	0	0	0	0	0	0	0	0	0
Heliobacterium	0	0	0	0	0	0	0	0	0	0	0	0
Nostoc	0	0	0	0	0	0	0	0	0	0	0	0
Laceyella	0	0	0	0	0	0	0	0	0	0	0	0
Joostella	0	0	0	0	0	0	1	0	0	0	0	0
Lachnospiraceae_NK4A136_group	15	64	2	27	25	28	107	26	51	22	26	8
Prochlorococcus_MIT9313	0	4	0	1	3	0	2	0	2	0	0	1
Friedmanniella	0	0	0	1	1	0	1	1	0	0	0	0
Mobilicoccus	0	0	0	0	0	0	0	0	0	0	0	0
Butyricimonas	1426	495	103	659	196	120	334	42	95	110	39	61
Haloimpatiens	0	1	0	3	1	0	1	0	0	0	1	0
Tessaracoccus	2	1	1	0	2	10	1	2	0	1	0	1
Faecalibacterium	14	41	2	54	13	3	25	44	16	4	4	7
Verruc-01	0	0	0	0	0	0	0	0	1	0	0	0
Sporobacterium	0	0	0	0	0	0	0	0	5	0	0	0
Candidatus_Kinetoplastibacterium	5	1	0	0	0	0	0	0	0	0	0	0
Bacillicladium	0	0	0	0	0	0	1	0	1	0	0	2
Rubrivivax	0	0	0	0	0	0	1	0	0	0	0	0
Glaciihabitans	0	0	0	0	0	0	0	0	0	0	0	0
Candidatus_Atelocyanobacterium	0	0	0	0	0	0	0	0	0	0	0	0
Thiohalocapsa	1	2	0	1	0	0	0	0	0	0	0	0
Candidatus_Fokinia	0	0	0	0	0	0	0	0	0	0	0	0
Petrocella	0	0	0	0	0	0	0	0	0	0	0	0
Pandoraea	0	0	0	2	2	1	0	1	0	0	0	0
Cuniculiplasma	0	0	0	0	0	0	0	0	0	0	0	0
Providencia	0	1	0	0	0	0	0	0	0	0	0	0
Tropheryma	0	0	0	0	0	0	0	0	0	0	0	0
Desulfotignum	0	0	0	0	0	0	1	0	1	0	0	0
Blvii28_wastewater-sludge_group	0	1	0	1	0	1253	0	1	3	1	1	2
Halodesulfovibrio	0	0	0	1	24	4	2	2	0	3	0	0
Termite_Treponema_cluster	0	0	0	0	1	0	2	1	7	0	1	0
Zobellella	0	0	0	0	0	0	0	0	0	0	0	0
Natronorubrum	0	0	0	0	0	0	0	0	0	0	0	0
Mammaliicoccus	0	0	0	0	0	0	0	0	0	0	0	0
Oribacterium	203	980	214	387	288	675	935	2305	549	235	326	301
Anoxybacillus	2	2	1	3	3	4	0	1	2	1	2	0
Haliscomenobacter	0	0	0	0	0	0	0	1	0	0	0	0
Asteroleplasma	72	991	104	1495	363	140	1508	1512	583	104	612	1846
Ktedonosporobacter	0	0	0	0	0	0	0	0	0	0	0	0
Glaesserella	0	0	0	0	0	0	0	0	0	0	0	0
Hordeum	3	0	1	2	12	2	6	4	3	2	5	0
Meiothermus	0	0	0	0	0	0	0	0	0	0	0	0
Kushneria	0	0	0	0	0	0	0	0	0	0	0	0
Subdoligranulum	1	25	0	15	6	2	9	5	12	5	2	1
Pluralibacter	0	0	0	0	0	0	0	0	0	0	0	0
Kosmotoga	0	0	0	0	0	0	0	0	0	0	0	0
Saliniradius	0	0	0	0	0	0	0	0	0	0	0	0
Sporocytophaga	0	1	0	0	0	0	0	0	0	0	0	0
Breznakia	0	0	0	0	0	0	0	0	0	1	0	0
Desulfobacter	0	4	2	30	1	4	5	0	7	1	3	0
Acidothermus	0	1	0	0	0	0	1	0	0	0	0	0
Dokdonia	0	0	0	0	0	0	0	0	0	0	0	0
Dehalococcoides	0	0	0	0	0	0	0	0	0	0	0	0
Thermoanaerobacterium	0	1	0	1	0	0	0	12	10	2	1	4
Marinobacterium	1	6	3	6	7	0	0	2	1	0	0	0
Alishewanella	0	0	0	0	0	1	0	0	1	0	0	0
Candidatus_Ishikawaella	0	7	4	7	1	0	0	0	1	0	1	0
Sediminispirochaeta	0	1	0	0	2	5	46	1	1	6	2	0
Caballeronia	0	0	0	0	0	0	0	0	0	0	0	0
Marmoricola	0	0	0	0	0	0	0	0	0	0	0	0
Protodrilus	2	0	0	0	4	1	2	2	0	1	1	1
Fluoribacter	0	0	0	0	0	0	0	0	0	0	0	0
Dictyoglomus	0	0	0	0	0	0	0	0	0	0	0	0
Sulfuricella	0	1	0	0	0	0	0	0	0	0	0	0
Marivivens	0	0	0	0	0	0	0	0	0	0	0	0
Bremerella	0	0	0	0	0	0	0	0	0	0	0	0
Boseongicola	0	0	0	0	0	0	0	0	0	0	0	0
Epulopiscium	6	44	14	30	4	76	81	15	77	117	174	37
Granulicella	0	0	0	0	0	0	0	0	0	0	1	0
Kroppenstedtia	0	0	0	0	0	0	0	0	0	0	0	0
Polaromonas	1	1	1	0	0	3	0	0	1	0	0	0
Simiduia	0	0	0	0	0	0	0	0	0	0	0	0
Athalassotoga	0	0	0	0	0	0	0	0	0	0	0	0
Alkalilimnicola	0	0	0	0	0	0	0	0	0	0	0	0
Pusillimonas	0	0	0	0	1	0	0	0	0	0	1	0
Frisingicoccus	0	0	0	0	0	0	1	0	0	0	0	0
Methanothermococcus	0	0	0	0	0	0	0	0	0	0	0	0
Candidatus_Anammoxoglobus	0	0	0	0	0	0	0	0	0	0	0	1
Candidatus_Competibacter	0	0	0	0	0	0	0	0	1	0	0	0
Candidatus_Gullanella	0	0	0	0	0	0	0	0	0	0	0	0
M2PT2-76_termite_group	0	0	0	0	0	1	10	0	3	0	0	0
Eubacterium	10	70	3	54	18	8	1	36	3	2	0	7
Desulfotalea	0	0	0	0	0	0	0	0	0	0	0	0
Succinatimonas	5	11	2	8	7	0	1	0	1	1	1	1
Liberibacter	0	0	0	0	0	0	0	0	0	0	0	0
Oceanihabitans	0	0	0	0	0	0	0	0	0	0	0	0
Rhodocytophaga	0	2	0	0	0	0	0	0	0	1	0	0
Modicisalibacter	0	1	0	0	0	0	0	0	0	0	0	0
Leptolyngbya	0	0	0	0	0	0	0	0	0	0	0	0
Acidipropionibacterium	0	0	0	0	0	0	0	0	0	0	0	0
Candidatus_Bipolaricaulis	0	0	0	0	0	0	0	0	0	0	0	0
Lentimonas	0	0	0	1	0	0	0	0	0	0	0	0
Desulfobulbus	0	0	12382	5135	2225	4626	7926	8289	16035	4704	3578	4126
Tetrahymena	0	0	0	0	0	0	0	0	0	0	1	1
Thermodesulfatator	0	0	0	0	0	0	1	0	0	0	0	0
NK4A214_group	453	808	576	631	116	208	447	335	418	185	122	105
Borreliella	1	0	0	0	0	0	0	0	0	0	0	0
Trochilia	0	0	0	0	0	0	0	0	0	0	0	1
Furfurilactobacillus	0	0	0	0	0	0	0	0	0	0	0	0
Desulfomonile	0	0	0	0	0	0	0	0	0	0	0	0
Salmonella	0	0	0	3	3	1	3	1	1	1	1	0
Candidatus_Cyclonatronum	0	0	0	0	0	0	0	0	0	0	0	0
CAG-352	0	1	0	1	1	2	1	0	3	0	0	1
Desulfallas	0	0	0	0	0	0	0	0	0	0	0	0
Fuerstia	0	0	0	0	0	0	0	0	0	0	0	0
Planctomyces	0	0	0	0	0	0	0	0	0	0	0	0
Alloactinosynnema	0	0	0	0	0	0	0	0	0	0	0	0
Mogibacterium	92	743	619	91	268	275	477	253	440	114	139	126
Bordetella	409	558	223	965	147	256	169	261	519	125	319	21
Thermosulfidibacter	0	0	0	0	0	0	0	0	0	0	0	0
Candidatus_Portiera	0	0	0	0	1	0	0	0	1	0	0	0
Pseudoclostridium	0	0	0	0	0	0	0	0	0	0	0	0
Wenyingzhuangia	0	0	0	0	1	0	0	0	0	0	0	0
Barnesiella	0	3	0	2	1	0	1	0	0	1	0	0
1921-3	0	1	0	0	0	0	0	0	0	0	0	0
Sva0996_marine_group	0	19	0	21	6	0	6	0	81	8	0	22
Aneurinibacillus	1	0	0	0	0	0	0	1	0	0	0	0
Candidatus_Desulfofervidus	0	0	0	0	0	0	0	0	0	0	0	0
Candidatus_Hoaglandella	0	0	0	0	0	0	0	0	0	0	0	0
Sulfurospirillum	2	0	0	8	4	1	4	3	3	1	1	0
Halarchaeum	0	0	0	0	0	0	0	0	0	0	0	0
Borrelia	1	0	0	0	0	1	1	0	0	0	0	1
Thermovibrio	0	0	0	0	0	0	0	0	0	0	0	0
Alysiella	3	11	2	2	9	5	6	0	3	0	2	4
Defluviitalea	0	0	0	0	1	0	0	0	0	0	1	0
Turicibacter	0	1	0	2	2	0	0	0	0	1	0	0
Thermoleptolyngbya	0	0	0	0	0	0	0	0	0	0	0	0
Anaerocolumna	3	7	9	1	6	0	18	13	36	7	4	1
Lysinibacillus	1036	695	710	281	640	535	266	271	501	521	258	291
Nitrincola	0	0	0	0	0	0	0	0	0	0	0	0
Nitrosarchaeum	0	0	0	0	0	0	0	0	0	0	0	0
Solanum	1	0	2	0	2	0	2	3	0	2	1	1
Aquabacterium	1	1	0	1	0	0	1	0	1	0	0	1
Phycisphaera	0	0	0	0	0	0	0	0	1	0	0	0
Runella	0	0	0	0	0	0	0	0	0	0	0	0
Butyricicoccus	129	57	12	52	8	2	4	6	11	1	1	1
Acetoanaerobium	1	0	0	0	0	0	0	0	0	0	0	0
Oxobacter	0	1	1	0	1	0	1	1	1	1	0	0
FCPS473	0	0	0	0	0	0	0	0	1	0	0	0
Acidiferrobacter	0	0	0	0	0	0	0	0	0	0	0	0
Maribius	0	0	0	0	0	0	0	0	0	0	0	0
Lachnoanaerobaculum	0	0	0	0	0	0	1	0	0	0	0	0
Raoultella	0	0	0	0	0	0	0	0	0	0	0	0
Cyclidium	0	0	0	0	0	1	0	0	0	0	0	0
Myxosarcina_SAG_30.84	0	0	0	0	0	0	0	0	1	0	0	0
Aquisphaera	0	0	0	0	0	0	0	0	1	0	0	0
Bulleidia	0	0	0	0	0	0	0	0	1	0	0	0
Rhodoferax	1	0	0	0	0	0	0	1	0	0	0	0
Sedimentisphaera	0	0	0	0	0	0	0	0	0	0	0	0
Agrococcus	0	1	0	0	2	0	1	0	0	0	0	0
Pseudomuriella	2962	1582	361	1335	2236	2313	1828	3126	3156	3994	4802	6821
Kandleria	0	1	0	0	0	0	5	0	0	0	1	0
Clostridiisalibacter	0	0	0	0	0	1	0	0	0	0	0	0
Paludicola	0	10	0	1	3	0	4	4	16	1	5	6
Ignavibacterium	0	0	0	0	0	0	0	0	0	0	0	0
Lederbergia	0	0	0	0	0	0	0	0	0	0	0	0
Plasticicumulans	0	1	0	0	0	0	0	0	0	0	0	0
Verticiella	1	0	0	0	0	0	0	0	1	0	0	0
Robbsia	0	0	0	0	1	0	0	0	0	0	0	0
Arthrospira	0	0	0	0	0	0	0	0	0	0	0	0
Salicibibacter	0	0	0	0	0	0	0	0	0	0	0	0
Anaerostipes	3	4	1	5	1	1	2	5	3	2	3	1
Chloromonas	0	0	0	0	0	1	0	0	0	0	3	0
Edaphobacter	0	0	0	0	0	0	0	0	0	0	0	0
Bacteroides	1459	2310	263	11535	843	371	1300	1782	1240	794	564	734
Serinicoccus	0	0	0	0	0	0	0	0	0	0	0	0
Niorma	0	0	0	0	0	0	0	0	1	0	0	0
Candidatus_Hodgkinia	0	0	0	0	1	0	0	0	2	0	0	0
Coprothermobacter	0	0	0	0	0	0	0	0	1	0	0	0
Pseudolysobacter	0	0	0	0	0	0	0	0	0	0	0	0
Streptococcus	28611	284769	33783	189461	194223	66495	146760	66787	75310	47826	25051	36337
Syntrophothermus	0	0	0	0	0	0	0	0	0	0	0	0
Yersinia	0	0	0	0	0	0	0	0	0	0	0	0
Schnuerera	0	0	0	0	0	0	0	0	0	0	0	0
Isoptericola	0	0	0	0	0	0	0	0	0	0	0	0
Halopiger	0	0	0	0	0	0	0	0	0	0	0	0
Haloarcula	0	0	0	0	0	0	0	0	0	0	0	0
Neorhizobium	0	1	0	1	1	0	0	0	1	0	0	0
Enorma	0	1	0	0	0	0	0	0	1	0	0	0
Quadrisphaera	0	2	0	0	0	0	0	0	0	0	0	0
Arsenophonus	219	727	110	662	599	49	264	144	183	114	366	147
Entomomonas	0	0	0	0	0	0	0	0	0	0	0	0
Starkeya	0	0	0	0	0	0	0	0	0	0	0	0
Histophilus	0	0	0	0	1	0	0	1	0	0	0	0
Oxynema	0	0	0	0	0	0	0	0	0	0	0	0
Rhodococcus	0	0	0	0	0	0	0	0	0	0	0	0
Conidiobolus	0	0	0	0	0	0	0	0	0	1	0	0
Gossypium	86	21	101	94	297	125	147	123	266	121	39	82
Coxiella	1	4	0	15	13	3	12	3	6	1	1	2
Gemmatirosa	0	0	0	0	0	0	0	0	0	0	0	0
Microchaete	0	0	0	0	0	0	0	0	0	0	0	0
Thioflavicoccus	0	0	0	0	0	0	0	0	0	0	0	0
Thermosinus	1	1	1	2	1	0	0	1	0	1	1	0
Myxococcus	0	0	0	0	0	0	0	0	0	0	0	0
Psychroserpens	0	0	0	0	0	0	0	0	0	0	0	0
Zunongwangia	0	0	0	0	0	0	0	0	0	0	0	0
Phaeophyscia	0	0	0	0	0	0	0	0	0	1	0	0
Rhizorhabdus	0	0	0	0	0	0	0	0	0	0	0	0
Saccharospirillum	0	0	0	0	0	0	0	0	0	0	0	0
Saccharofermentans	0	1	0	2	2	29	2	2	1	0	5	10
Salinibacter	0	5	5	3	1	1	6	1	4	1	0	1
OLB8	0	0	0	1	0	0	0	0	0	0	0	0
RumEn_M2	0	0	0	1	0	0	1	0	2	0	0	0
Auritidibacter	0	0	0	0	0	0	0	0	0	0	0	0
Mahella	0	0	0	0	0	0	0	0	0	0	0	0
Diaphorobacter	0	3	0	4	1	1	4	0	1	0	2	1
Pigmentiphaga	0	0	0	0	0	0	0	0	0	0	0	0
Thermaerobacter	0	0	0	0	0	0	0	0	0	0	0	0
Polystyrenella	0	0	0	0	0	0	0	0	0	0	0	0
Spirochaeta	0	3	4	0	8	158	276	69	303	322	110	120
Thermoanaerobacter	0	0	0	0	1	0	0	0	0	1	0	0
Candidatus_Nitrosotalea	0	0	0	0	0	0	0	0	0	0	0	0
Kribbella	0	0	0	0	0	0	0	0	0	0	0	0
Schaalia	0	0	0	0	0	0	0	0	0	0	0	0
Anaeromyxobacter	0	0	0	1	0	0	0	0	0	0	0	0
Flammeovirga	0	0	0	0	0	0	0	0	0	0	0	0
Silicimonas	0	0	0	0	0	0	0	0	0	0	0	0
OLI51059	0	0	1	0	0	0	11	0	17	5	0	21
Phaseolus	36	21	30	183	212	32	93	62	66	93	10	24
Algoriphagus	0	0	0	0	0	0	0	0	0	0	0	0
Vallitalea	0	0	0	0	0	0	1	0	0	0	0	0
Fervidobacterium	0	0	0	0	0	0	1	0	0	0	0	0
Alkalibaculum	0	0	0	0	0	0	0	0	1	0	0	0
Candidatus_Phaeomarinobacter	0	0	0	0	0	0	0	0	0	0	0	0
Sebaldella	0	0	0	0	0	0	0	0	0	0	0	0
Xylanimonas	0	0	0	0	0	0	0	0	0	0	0	0
Hyphomonas	1	3	0	0	1	0	0	0	2	0	0	0
Anaerosporomusa	0	1	0	0	2	0	0	3	1	0	2	0
Agarilytica	0	0	0	0	0	0	0	0	0	0	0	0
Thermobrachium	0	1	0	0	0	0	0	0	0	0	0	0
Geobacter	0	0	0	0	0	0	1	1	1	1	2	0
Galbibacter	0	0	0	0	0	0	0	0	1	0	0	0
[Eubacterium]_nodatum_group	320	9301	201	1618	2219	1740	1576	2089	1622	1107	649	904
Shinella	0	1	0	0	1	1	2	0	2	0	0	0
Sulfuricurvum	3	5	5	33	7	8	15	6	7	10	2	6
Haloactinopolyspora	1	0	0	0	0	0	0	0	0	0	0	0
Flavihumibacter	0	0	0	0	1	0	0	0	0	0	0	0
Pseudoclavibacter	0	0	0	0	0	0	0	0	4	1	0	0
Heliorestis	0	0	0	0	0	0	0	0	0	0	0	0
Amphibacillus	0	0	0	0	0	0	0	0	0	0	0	0
Methanocaldococcus	0	0	0	0	0	0	0	0	0	0	0	0
Ruminobacter	0	0	0	2	2	13	2	0	1	2	5	17
Falsiporphyromonas	0	0	0	0	0	2	0	0	0	0	0	0
Candidatus_Alysiosphaera	0	0	1	0	0	0	0	0	0	0	0	0
Veillonella	7	92	5	26	44	12	22	12	27	6	4	2
Methanohalophilus	0	0	0	0	0	0	1	3	1	0	0	0
Lemonniera	0	0	0	0	0	0	0	0	1	0	0	0
Ottowia	0	0	0	1	1	0	1	0	1	0	2	0
Inhella	0	0	0	0	0	0	0	0	0	0	0	0
Rippkaea	0	0	0	0	0	0	0	0	0	0	0	0
Kerstersia	0	0	1	0	0	0	0	0	1	0	0	0
Parachlamydia	0	0	0	0	0	0	0	0	0	0	0	0
Ewingella	0	0	0	0	0	0	0	0	0	0	0	0
Thiosulfatimonas	0	0	0	0	0	0	0	0	0	0	0	0
Pararhodospirillum	0	0	0	0	0	0	0	0	0	1	0	0
Crateriforma	0	0	0	0	0	0	0	0	0	0	0	0
Stieleria	0	0	0	0	0	0	0	0	0	0	0	0
Cystobacter	0	0	0	0	0	0	0	0	0	0	0	0
Propionispira	1	3	0	0	0	1	1	0	0	1	0	0
Micrococcus	0	0	0	0	1	1	0	0	0	0	0	1
Thermosediminibacter	0	0	0	0	0	0	0	0	0	0	0	0
Caldisphaera	0	0	0	0	0	0	0	0	0	0	0	0
Riemerella	0	0	0	0	0	0	0	0	0	0	0	0
Ephemeroptericola	0	0	0	0	0	0	0	0	0	0	0	0
Thiobacillus	0	0	0	0	0	0	0	0	0	0	0	0
Biomaibacter	0	0	0	0	0	0	0	0	0	0	0	0
Candidatus_Doolittlea	0	0	0	0	0	0	0	0	0	0	0	0
Microbotryum	0	0	0	0	0	0	0	0	0	1	1	0
Mesoplasma	4	43	0	15	26	16	14	25	32	20	6	9
Laribacter	0	0	0	0	0	0	0	0	0	0	0	0
Salinibacterium	0	0	0	0	0	0	0	0	0	0	0	0
OM27_clade	0	7	0	1	3	1	5	2	3	2	2	2
Pelobacter	0	0	0	0	0	0	0	0	0	0	0	1
Alkalitalea	0	0	0	0	0	0	0	0	0	0	0	0
Selenomonas	173	5665	523	212	175	157	160	564	392	82	52	51
Abditibacterium	0	0	0	0	1	0	0	0	0	1	0	0
Tolumonas	0	0	0	0	0	0	0	0	0	0	0	0
Hoyosella	0	0	0	0	0	0	0	0	0	0	0	0
Paraphotobacterium	0	0	0	0	0	0	0	0	0	0	0	0
Celerinatantimonas	0	0	0	0	0	0	1	0	0	0	0	0
Plantibacter	0	0	0	0	0	0	0	0	0	0	0	0
Roseivirga	0	1	0	0	0	0	0	0	0	0	0	0
Antarctobacter	0	0	0	0	0	0	0	0	0	0	0	0
Methylomicrobium	0	1	0	0	0	0	2	0	1	0	0	0
Mycobacteroides	0	0	0	0	0	0	0	0	0	0	0	0
Nonlabens	0	0	0	0	0	0	0	0	0	0	0	0
Hydrogenophaga	1	2	0	1	2	1	3	3	9	0	0	0
Persicitalea	0	0	0	0	0	0	0	1	0	0	0	0
Thiothrix	0	0	0	0	0	0	1	0	0	0	0	0
Gracilibacter	0	3	0	2	0	2	0	1	2	0	0	0
Thiosulfativibrio	0	0	0	0	0	0	0	0	0	0	0	0
Thiomicrorhabdus	17	8	17	3	16	5	4	5	14	9	8	11
Thaumatomastix	0	0	0	0	0	0	0	0	0	0	1	0
Acetanaerobacterium	3	4	0	0	0	0	1	1	1	0	0	0
Steroidobacter	0	0	0	0	1	0	0	0	0	0	0	0
Oenococcus	0	0	0	0	0	0	0	0	0	0	0	0
UCG-012	0	1	0	1	0	0	0	0	0	0	0	0
Candidatus_Nitrotoga	0	0	1	0	0	0	0	0	0	0	0	0
Mariniblastus	0	0	0	0	0	0	0	0	0	0	0	0
Dickeya	1	8	0	13	12	4	18	5	2	4	1	1
Ammonifex	0	0	0	0	0	0	0	0	0	0	0	0
Desulfatitalea	0	0	2	0	0	0	1	0	1	1	0	0
Chitinophaga	0	0	0	0	0	0	0	0	0	0	0	0
Didinium	0	0	0	0	0	0	0	1	0	0	0	0
Stenoxybacter	0	0	0	1	0	0	0	1	0	0	0	0
Methanosphaerula	0	0	0	0	0	0	0	0	0	0	0	0
Chlamydia	0	0	0	0	0	0	0	0	0	0	0	0
Pseudohongiella	0	0	0	3	2	2	2	1	0	0	0	0
Leptothrix	0	0	0	0	0	0	0	0	0	0	0	0
Nitratifractor	0	2	1	13	1	2	7	2	0	2	4	1
Curtobacterium	0	0	1	0	0	0	0	0	2	0	0	0
Oceanicoccus	0	0	0	0	0	0	0	0	0	0	0	0
Zobellia	0	0	0	0	0	0	1	0	0	0	0	0
Filomicrobium	0	0	0	0	0	0	0	0	0	0	0	0
Licmophora	0	0	0	0	0	1	0	0	0	0	1	0
Anaerofilum	0	40	0	32	1	0	1	11	0	0	0	0
Acidibacter	30	30	0	94	135	6	45	13	7	1	2	5
Terriglobus	0	0	0	0	0	0	0	0	0	0	0	0
Novosphingobium	1	2	0	2	0	1	0	1	0	0	0	0
Aerococcus	0	1	0	0	0	0	1	0	0	1	0	0
Roseburia	15	3394	23	111	86	177	61	28	66	91	33	23
Halomonas	2	3	1	12	8	1	5	1	2	1	1	3
Plesiocystis	0	1	0	0	0	0	0	0	0	0	0	0
Natrialba	0	0	0	0	0	0	0	0	0	0	0	0
Tindallia	0	1	0	0	0	0	0	0	0	0	0	0
Azoarcus	3	0	0	0	0	1	0	0	0	0	0	0
Hydrogenobaculum	1	0	0	0	0	0	0	0	0	0	0	0
Tetracladium	0	0	0	0	0	0	0	0	0	0	1	0
Aeromonas	14	66	11	49	40	8	22	8	9	1	8	4
Ignatzschineria	0	0	0	1	0	0	0	0	0	0	0	0
Rathayibacter	0	0	0	0	0	0	0	0	0	0	0	1
Fournierella	0	0	0	2	0	0	0	0	0	0	0	0
Rickettsiella	0	0	0	0	0	0	0	0	0	0	0	0
Candidatus_Nardonella	0	0	0	0	0	0	0	0	0	0	0	0
Escherichia-Shigella	15	41	12	86	58	19	54	14	22	17	11	11
Petermannia	2	0	0	0	0	0	0	0	0	0	0	0
Mesoflavibacter	0	0	0	0	0	0	0	0	0	0	0	0
Deferrisoma	0	0	0	0	0	0	1	0	0	0	0	0
Simplicimonas	0	0	0	0	0	0	0	0	0	0	0	1
Sulfuritortus	0	0	0	0	0	0	0	0	0	0	0	0
Peribacillus	0	0	0	0	0	0	0	0	0	0	0	0
Enterocloster	0	0	0	0	0	0	0	0	0	0	0	0
Filifactor	0	0	0	0	0	0	0	0	0	0	0	0
Desulfohalotomaculum	10	1	9	2	5	2	2	5	9	5	3	2
Fannyhessea	0	0	0	0	0	0	0	0	0	0	0	0
Gulbenkiania	0	0	0	0	0	0	0	1	0	0	1	0
Crinalium	0	0	0	0	0	0	0	0	0	0	0	0
Marinitoga	0	0	0	0	0	0	0	0	0	0	0	0
Sulfurihydrogenibium	0	0	0	0	0	0	0	0	0	0	0	0
Serpentinomonas	0	0	0	0	0	0	0	0	0	0	0	0
Halarcobacter	0	2	4	25	1	4	12	6	31	9	2	0
Bifidobacterium	1152	31846	151	5023	2673	3327	421	6755	1031	468	955	1496
Niveispirillum	0	0	0	0	0	0	0	0	0	0	0	0
Frankia	0	0	0	0	0	0	0	0	0	0	0	0
Haloplasma	0	0	0	1	0	0	0	0	0	0	0	0
Qipengyuania	0	0	0	0	0	0	0	0	0	0	0	0
Lentilactobacillus	0	1	0	0	0	0	1	0	1	0	0	0
Prevotellaceae_YAB2003_group	0	3	646	0	11	3	1513	0	1	1	0	1
Coprobacter	0	0	0	1	0	2	1	0	2	0	0	0
Caloranaerobacter	0	0	0	0	1	0	0	0	0	0	0	0
Filimonas	0	0	0	0	0	0	0	3	2	1	0	0
Candidatus_Tremblaya	0	0	0	0	0	0	0	0	0	0	0	0
Empedobacter	0	0	0	0	0	0	0	0	0	0	0	0
Methylosinus	0	0	0	0	0	0	1	0	0	0	0	0
Ornithobacterium	1	1	0	0	4	0	5	8	0	0	0	0
Rhodoplanes	0	0	0	0	0	0	0	0	0	0	0	0
Sharpea	1441	2722	178	1065	385105	80152	8725	118	6135	4151	2231	2929
Oryzihumus	0	0	0	0	0	1	0	0	0	0	0	0
Arcobacter	0	0	0	2	0	0	0	0	0	0	0	0
Formosa	0	0	0	0	0	0	1	0	1	0	0	0
Geoglobus	0	0	0	0	0	0	0	0	0	0	0	0
Candidatus_Solibacter	0	0	0	0	0	0	0	1	2	0	1	0
Paenibacillus	1	2	2	6	1	2	6	2	2	3	0	2
Metabacillus	0	0	0	0	0	0	0	0	0	0	0	0
NS4_marine_group	0	0	0	0	0	0	0	0	0	0	1	0
Roseobacter_clade_NAC11-7_lineage	0	0	0	0	0	0	1	1	0	1	0	1
Erythrobacter	0	0	0	1	0	0	0	0	0	0	0	0
Xenorhabdus	0	0	0	0	0	0	0	0	0	0	0	0
Commensalibacter	0	0	0	0	0	0	0	0	0	0	0	0
[Eubacterium]_fissicatena_group	22	68	5	13	7	8	2	25	19	6	5	3
Nocardiopsis	0	0	0	0	0	0	0	0	0	0	0	0
Vulgatibacter	0	0	0	0	0	0	0	0	0	0	1	1
Archangium	0	0	0	0	0	0	0	0	0	0	0	0
Anaerococcus	1	8	0	3	2	0	7	1	1	1	1	2
Magnetospirillum	0	0	0	0	0	0	0	0	0	0	0	0
Pseudoalteromonas	28	23	9	54	49	22	47	11	21	24	7	10
Leptolyngbya_VRUC_135	798	1992	82	624	84577	10751	2812	202	1521	1021	229	571
Thermosynechococcus	0	0	0	0	0	0	0	0	0	0	0	0
Chelatococcus	0	0	0	0	0	0	0	0	0	0	0	0
NED5E9	0	0	0	0	0	14	98	31	0	37	1	10
Nitrosomonas	2	0	0	2	2	0	3	7	5	1	0	1
Minicystis	0	0	0	0	0	0	0	0	0	0	0	0
Archaeoglobus	0	0	0	0	0	0	0	0	0	0	0	0
Paludibaculum	0	0	0	0	0	0	0	0	0	0	0	0
Aquaspirillum	0	0	0	1	0	0	0	0	0	0	0	0
Novosphingopyxis	0	0	0	0	0	0	0	0	0	0	0	0
Victivallis	0	63	4	781	42	0	1	0	7	32	1	0
Lignipirellula	0	0	0	0	0	0	0	0	0	0	0	0
Alkalispirochaeta	0	1	0	3	0	0	0	0	0	0	0	0
Pedosphaera	1	0	0	0	0	0	0	0	0	0	0	0
Desulfurispirillum	0	0	0	0	0	0	0	0	0	0	0	0
Ruminiclostridium	5	16	7	6	4	1	2	4	3	4	0	0
Tangfeifania	1	0	0	3	0	0	3	1	1	0	0	0
Zeaxanthinibacter	0	0	0	1	3	0	1	3	1	0	0	1
Desulfovermiculus	2	8	1	7	1	0	2	2	1	2	1	0
possible_genus_05	0	1	0	0	0	0	1	0	0	1	0	2
possible_genus_06	0	0	2	0	2	1	0	0	1	0	1	0
Mumia	0	0	0	0	0	0	0	0	0	0	0	0
Gregarina	2	1	5	2	2	3	3	5	1	0	0	3
possible_genus_02	0	1	0	0	0	0	0	0	0	0	0	0
possible_genus_03	0	0	0	0	0	0	1	0	0	0	0	0
Microvirgula	0	0	0	1	0	2	0	0	0	1	0	0
Defluviitoga	0	0	0	0	0	0	0	0	0	0	0	0
Chloroherpeton	0	0	0	0	0	0	0	0	1	0	0	0
Aciduliprofundum	0	0	0	0	0	0	0	0	0	0	0	0
Finegoldia	0	3	0	1	2	0	1	0	0	0	0	0
Candidatus_Nasuia	0	0	0	0	0	0	0	0	0	0	0	0
Maioricimonas	0	0	0	0	0	0	0	0	0	0	0	0
Frigoriglobus	0	0	0	0	0	0	0	0	0	0	0	0
Thermicanus	0	0	0	0	0	0	0	0	1	0	0	0
Thermogutta	0	0	0	0	0	0	0	0	0	0	0	0
Candidatus_Nesciobacter	0	0	0	0	0	0	0	0	0	0	0	0
Streptobacillus	0	0	0	0	0	0	0	0	0	0	0	0
Anaerolinea	0	0	0	0	0	0	0	1	0	0	0	0
Succinispira	0	1	0	1	0	0	0	0	0	0	0	0
Flagellimonas	0	0	0	0	0	0	0	0	0	0	0	0
Lactonifactor	1	0	0	0	0	0	0	1	2	0	0	0
Candidatus_Cardinium	0	0	0	0	0	0	0	0	0	0	0	0
Tatumella	0	0	0	0	0	0	0	0	0	0	0	0
Elusimicrobium	0	0	22	4	0	803	232	7	51	19	12	16
Stentor	0	0	0	0	0	0	0	0	2	0	0	0
Lachnoclostridium	128	553	36	144	48	86	82	43	204	146	36	18
Sulfuritalea	0	0	0	3	0	0	1	1	1	1	0	0
NS10_marine_group	0	0	0	0	0	0	2	0	0	0	0	0
Gilvibacter	0	0	0	0	0	0	0	0	0	0	0	0
Lawsonella	1	1	0	4	1	0	4	1	0	0	0	0
Orientia	0	0	0	0	0	0	0	0	0	0	0	0
Limnobaculum	0	0	0	0	0	0	0	0	0	0	0	0
Streptosporangium	0	0	0	1	0	0	0	0	0	0	0	0
Aurantisolimonas	0	0	0	0	0	0	0	1	1	0	1	0
Tepidimicrobium	3	7	0	5	0	5	13	2	17	3	5	3
NS2b_marine_group	353	722	23	1855	543	132	243	439	460	317	215	188
Luteitalea	0	0	0	0	0	0	0	0	0	0	0	0
Phytohabitans	0	0	0	0	0	0	0	0	0	0	0	0
Mangroviflexus	0	0	0	0	2	0	0	0	0	0	0	0
Lutaonella	0	0	0	0	0	1	0	0	0	0	0	0
Desulfitobacterium	0	0	0	0	0	0	0	0	0	0	0	0
Coelastrella	0	0	0	0	1	0	0	0	2	0	0	0
Dolosigranulum	0	1	0	2	2	1	1	2	1	1	3	0
Methanomethylovorans	0	0	0	0	0	0	0	1	2	0	0	0
OLB17	0	1	0	0	0	0	0	0	0	0	0	0
Nitrolancea	0	0	0	0	0	0	2	4	8	1	1	1
Fructilactobacillus	0	0	0	0	0	0	0	0	0	0	0	0
Oceanicaulis	1	1	0	2	0	0	0	0	0	0	0	0
Brasilonema	0	0	0	0	0	0	0	0	0	0	0	0
Salinirepens	0	0	0	0	0	0	0	0	1	0	0	0
Syntrophobotulus	0	0	0	0	0	0	0	0	0	0	0	0
Bacillus	46	156	94	93	112	71	141	96	628	73	45	37
Candidatus_Electronema	0	0	0	0	0	1	2	0	1	0	1	0
IheB3-7	0	0	0	1	0	0	0	0	0	0	0	0
Clavulicium	0	0	0	0	0	0	0	0	0	1	0	0
Desulfosporosinus	0	5	0	0	3	1	1	2	2	0	0	0
Pantoea	1	0	2	2	0	0	0	1	2	1	1	0
Sphingopyxis	0	1	0	0	0	0	0	0	0	0	0	0
Piscirickettsia	0	0	0	0	0	0	0	0	0	0	0	0
Phycicoccus	0	0	0	0	0	0	0	0	0	0	0	0
Arthrobacter	0	2	0	0	0	0	1	0	0	0	0	0
Nitrospirillum	0	0	0	0	0	0	0	0	0	0	0	0
Syntrophobacter	0	0	0	0	0	0	0	0	0	0	0	0
Azotobacter	4	3	1	9	8	2	4	4	1	1	1	1
Bradyrhizobium	1	3	0	2	7	3	2	1	3	4	1	3
Nesterenkonia	0	0	0	0	0	1	0	0	0	0	0	0
Succinivibrio	2354	17383	6401	16464	7423	165	6030	1834	1133	90	5102	2400
Nitratireductor	0	0	0	0	0	0	0	0	0	0	0	0
Halodesulfurarchaeum	0	0	0	0	0	0	0	0	0	0	0	0
Anabaena	0	0	0	0	0	0	0	0	0	0	0	0
Candidatus_Captivus	1	0	0	0	6	1	0	9	11	0	1	4
Wolbachia	0	0	0	1	0	0	0	0	0	0	0	0
Candidatus_Tenderia	0	1	0	1	1	0	0	0	1	2	0	0
Prevotellaceae_UCG-004	25	182	949	108	70	8	23	24	25	14	2	7
Sphingorhabdus	0	0	0	1	0	0	0	0	1	0	0	0
Prevotellaceae_UCG-001	43	11623	6489	790	1597	1818	745	420	1157	1093	398	576
Prevotellaceae_UCG-003	1	5	89	4	7	12	3	28	36	9	5	5
Sulfurivermis	0	0	0	0	0	0	0	0	0	0	0	0
Hungateiclostridium	0	1	0	0	0	0	0	0	0	0	0	0
Chondrocystis	0	0	0	0	0	0	0	0	0	0	0	0
Ellin6055	0	0	0	1	0	0	0	1	0	0	0	0
Paraoceanicella	0	0	0	0	0	0	0	0	0	0	0	0
Methylocystis	0	0	0	0	0	0	0	0	0	0	0	0
Sphingobacterium	1	3	0	3	2	0	5	1	0	4	4	1
Burkholderia-Caballeronia-Paraburkholderia	1	17	6	44	8	15	20	21	39	10	14	3
Candidatus_Paracaedibacter	0	0	0	0	0	2	0	0	0	0	0	0
Sphingosinicella	0	0	0	0	0	0	0	0	0	0	0	0
Pseudoarcobacter	0	0	0	0	0	0	0	0	0	0	0	0
Microbacterium	0	3	2	1	0	0	4	1	0	0	0	0
Achromobacter	0	0	0	4	0	1	0	1	1	0	0	0
Aliivibrio	0	0	0	0	0	1	1	0	0	0	0	0
Gallaecimonas	0	0	0	0	0	0	0	0	0	0	0	0
Carboxydothermus	0	0	0	0	0	0	0	0	0	0	0	0
Acidithiobacillus	1	3	1	0	0	0	0	0	0	0	0	0
Candidatus_Methanoplasma	0	0	0	0	0	0	1	1	0	0	0	0
Eisenbergiella	0	15	0	8	0	1	2	1	1	0	0	0
Castellaniella	0	0	0	0	0	0	0	0	1	0	0	0
Trueperella	0	0	0	0	0	0	0	0	0	0	0	0
Pyruvatibacter	0	0	0	0	0	0	0	0	0	0	0	0
Humibacter	0	0	0	0	0	0	0	0	0	0	0	0
Photorhabdus	0	0	0	1	0	0	0	0	0	0	0	0
Acidovorax	1	2	0	1	0	2	1	3	5	0	0	0
Erysipelatoclostridium	1	49	0	9	32	6	5	7	1	2	1	1
Acetitomaculum	380	5602	4297	720	1439	352	1068	228	10845	418	329	145
Loriellopsis_LF-B5	0	0	0	0	0	1	0	0	0	0	0	0
Roseibacterium	0	0	0	0	0	0	0	0	0	0	0	0
Methanofervidicoccus	0	0	0	0	0	0	0	0	0	0	0	0
Granulosicoccus	0	0	0	0	0	0	0	0	0	0	0	0
Paludibacter	1	4	2	2	4	2	2	2	2	1	0	0
OLB12	0	0	0	0	0	0	0	0	1	0	0	0
Plantactinospora	0	0	0	0	0	0	0	0	0	0	0	0
Microvirga	0	0	0	0	0	0	0	0	0	0	0	0
Phormidium_IAM_M-71	0	0	0	0	0	0	0	0	0	0	1	0
Actinotalea	0	0	0	0	0	0	0	0	0	0	0	0
Flexistipes	0	0	0	0	0	0	0	0	0	0	0	0
Desulfohalobium	0	0	0	0	0	0	0	0	0	0	0	0
Neorickettsia	0	0	0	0	0	0	0	0	0	0	0	0
Streptomyces	1	20	2	17	5	3	8	6	6	4	2	2
Bacteriovorax	0	0	0	0	0	0	0	0	0	0	0	0
A2	1	2	0	1	3	0	1	2	3	0	0	1
Mediterraneibacter	0	0	0	0	0	0	0	0	0	0	0	0
Crossiella	0	0	0	1	0	1	2	0	0	1	0	0
Oceanicola	0	0	0	0	0	0	0	0	0	0	0	0
RS62_marine_group	0	0	0	0	0	0	1	0	0	0	0	0
Candidatus_Desulforudis	0	1	0	1	0	0	0	0	0	0	0	1
Tateyamaria	0	0	0	0	0	0	0	0	0	0	0	0
Asaia	0	0	0	0	0	0	0	0	0	0	0	0
Schizochytrium	0	0	0	0	0	0	0	1	0	0	0	0
Methanococcus	0	0	0	0	0	0	0	0	0	0	0	0
Trichormus	0	0	0	0	0	0	0	0	0	0	0	0
Clavibacter	0	0	0	0	0	0	0	0	0	0	0	0
Parolsenella	0	0	0	0	0	0	0	0	0	0	0	0
Synechococcus_CC9902	0	2	1	2	2	0	3	1	0	0	0	0
Nematopsis	2	33	0	1	8	1	6	6	3	0	0	14
Rodentibacter	0	0	0	0	2	0	1	0	2	0	0	0
Thiomicrospira	0	0	0	0	0	0	0	0	0	0	0	0
Maricaulis	0	0	0	0	0	0	0	0	0	0	0	0
Hafnia	0	0	0	0	0	0	0	0	0	0	0	0
Acetomicrobium	0	0	0	0	0	0	0	0	0	0	0	0
Tremiscus	0	0	0	0	0	0	0	0	0	0	1	0
Modestobacter	0	2	0	0	0	0	1	0	0	0	0	0
Halobellus	0	0	0	0	0	0	0	0	0	0	0	0
Nitrospina	24	50	515	196	99	553	760	701	1936	418	432	485
Auraticoccus	0	0	0	0	0	0	0	0	0	0	0	0
Gemmobacter	0	0	0	0	0	0	0	0	0	0	0	0
YC-ZSS-LKJ147	0	0	0	0	0	0	1	0	0	0	0	0
Jeongeupia	0	0	0	0	0	0	0	0	0	0	0	0
Asteroma	2	0	3	6	11	0	0	2	1	2	1	4
Flavisolibacter	0	1	0	0	0	0	0	0	0	0	0	0
Oscillospira	3	13	1	6	0	0	3	1	0	0	0	1
Algibacter	0	0	0	0	0	0	0	0	0	0	0	0
Leptotrichia	1	2	0	5	1	2	0	1	0	2	0	0
Freshwater_Choanoflagellates_1	0	1	0	0	0	0	0	0	0	0	0	0
Pycnora	1	1	1	0	4	2	12	1	0	2	0	0
Belliella	0	0	0	0	0	0	0	0	0	0	0	0
Cyanobium	0	0	0	0	0	0	0	0	0	0	0	0
Dichelobacter	0	0	0	0	0	0	0	0	0	0	0	0
Changchengzhania	0	0	0	0	0	0	0	0	0	0	0	0
p-1088-a5_gut_group	1	2	0	0	2	11	412	14	42	1	1	203
Constrictibacter	0	0	0	1	0	0	0	0	0	0	0	0
Mycoplasmopsis	0	0	0	0	0	0	0	0	0	0	0	0
Alicyclobacillus	0	1	0	0	0	0	0	3	1	0	0	0
Sinorhizobium	0	0	0	0	0	0	0	0	0	0	0	0
Avibacterium	2	1	0	2	0	0	0	0	0	0	0	0
Edwardsiella	0	0	0	0	0	0	0	0	0	0	0	0
Thermofilum	0	0	0	0	0	0	0	0	0	0	0	0
Protaetiibacter	0	0	0	0	0	0	0	0	0	0	0	0
Denitrobacterium	0	0	0	0	0	1	0	0	1	0	0	0
Hirschia	0	0	0	0	1	1	2	0	8	0	0	2
Senoma	0	0	0	0	0	0	0	1	1	0	0	0
Immundisolibacter	0	0	1	0	0	2	1	0	0	0	0	0
Aquitalea	0	0	0	0	0	0	0	0	0	0	1	0
Rs-H88_termite_group	0	0	0	0	0	13	17	6	38	54	21	24
Paenalcaligenes	1	0	0	4	1	0	3	0	1	0	0	0
Phreatobacter	0	0	0	0	0	0	0	0	0	0	0	0
Spirochaeta_2	1	31	12	7	9	4	14	2	7	4	6	6
Frigoribacterium	0	0	0	0	0	0	0	0	0	0	0	0
Triticum	14	19	19	17	53	16	30	26	58	21	5	10
Aeromicrobium	0	0	0	0	0	0	0	0	0	0	0	0
Paraclostridium	0	1	0	0	0	0	0	0	0	0	0	0
Sulfurovum	11	43	23	137	33	17	28	30	42	38	12	13
Meniscus	0	3	0	0	0	0	0	0	0	0	0	0
Owenweeksia	0	3	1	0	0	1	0	1	0	0	0	0
Halobacillus	0	0	0	0	0	0	0	0	0	0	0	0
Glutamicibacter	1	2	0	3	0	2	5	1	0	1	1	0
Zhihengliuella	0	0	0	0	0	0	0	0	0	0	0	0
Basilea	0	0	0	0	0	0	0	0	0	0	0	0
Deefgea	0	0	0	0	0	0	0	0	0	0	0	0
Kyrpidia	0	0	0	0	0	0	0	0	0	0	0	0
Halothermothrix	0	0	0	0	0	0	0	0	0	0	0	0
Youhaiella	0	0	0	0	0	0	0	0	0	0	0	0
G12-WMSP1	0	0	0	2	0	0	0	0	0	0	0	0
Leptospira	0	0	0	0	0	1	1	0	5	1	1	3
Cuneatibacter	0	0	0	1	0	0	3	0	0	0	0	0
Lapidilactobacillus	0	0	0	0	0	0	0	0	0	0	0	0
Saccharopolyspora	0	0	0	0	0	0	0	0	0	0	0	0
Blastocystis	1	3	1	0	4	2	34	80	1	0	2	43
DMER64	0	0	0	1	0	0	0	0	0	1	2	1
Cryobacterium	0	0	0	0	0	0	0	0	0	0	0	0
Bernardetia	0	0	0	0	0	0	0	0	0	0	0	0
Dechloromonas	3	1	1	1	0	0	4	1	11	0	4	0
Indioceanicola	0	0	0	0	0	0	0	0	0	0	0	0
Kineobactrum	0	0	0	0	0	0	0	0	0	0	0	0
Longibaculum	0	0	0	0	0	0	0	0	0	0	0	0
Ketogulonicigenium	0	0	0	0	0	0	0	0	0	0	0	0
Syntrophococcus	442	3241	197	1717	957	445	885	667	927	862	550	584
Fluviicola	0	0	0	0	0	0	0	0	1	0	0	0
Roseimaritima	0	0	0	0	0	0	0	0	0	0	0	0
Gigantomonas	0	0	0	1	0	0	0	0	0	0	0	1
Anaerosinus	73	7694	63	281	535	148	506	228	273	45	88	275
Jannaschia	0	0	0	0	0	0	0	0	0	0	0	0
Lysinimonas	0	1	0	0	0	0	0	0	0	0	0	0
Cronobacter	2	1	0	1	2	0	0	0	1	0	0	0
Cylindrotheca	0	3	0	5	0	28	30	7	63	58	33	25
Anseongella	0	0	0	0	0	0	0	0	0	0	0	0
Methylovulum	0	0	0	0	0	0	0	0	0	0	0	0
Clostridium_sensu_stricto	0	1	0	0	0	0	0	0	0	0	0	0
Parasutterella	182	61	27	330	36	14	94	43	61	20	6	18
Litoreibacter	0	0	0	0	0	0	0	0	0	0	0	0
Rhodovarius	0	2	0	0	0	0	0	0	0	0	0	0
Staphylothermus	0	0	0	0	0	0	0	0	0	0	0	0
Dubosiella	1	6	0	3	4	0	1	3	2	1	2	0
Pseudonocardia	26	24	5	8	6	6	17	7	34	10	5	5
Rumex	0	0	0	0	0	0	1	0	0	0	0	0
Lapillicoccus	0	0	1	0	0	0	0	0	0	0	0	0
Citrobacter	0	4	0	3	2	0	0	1	1	0	0	0
Acutalibacter	0	0	0	0	0	0	0	0	0	0	0	0
Methanobacterium	0	0	0	1	0	0	0	0	0	0	0	0
Bicosoeca	0	1	2	1	1	4	1	1	0	3	4	3
Lutispora	0	1	0	0	0	1	1	1	2	0	0	0
Cibicidoides	18	9	14	26	19	26	17	20	9	25	23	23
Sulfitobacter	0	0	0	0	0	0	0	0	0	0	0	0
Waddlia	0	0	0	0	0	0	0	0	0	0	0	0
Sanguibacter-Flavimobilis	0	0	0	0	0	1	0	0	0	0	0	0
Desulfatiglans	0	3	0	2	0	1	0	0	1	1	0	0
GWE2-31-10	0	1	0	0	0	0	0	0	0	0	0	0
Blattabacterium	0	0	0	0	0	0	0	0	1	0	0	0
Enteroscipio	0	4	0	2	0	0	0	0	1	1	0	0
Spartinivicinus	0	0	0	0	0	0	0	0	0	0	0	0
Brevinema	0	0	0	1	0	0	0	0	0	1	0	0
Halobacteroides	0	0	0	0	0	0	0	0	0	0	0	0
Hydrogenophilus	0	0	0	0	0	0	0	0	0	0	0	0
Oxalobacter	100	216	52	15	0	13	0	2	40	2	14	6
Buchnera	1	6	0	2	2	0	0	0	0	0	2	1
Ohtaekwangia	1	0	0	0	0	0	1	0	0	0	0	0
Polaribacter	0	1	3	3	1	16	3	8	34	9	1	6
Citromicrobium	0	0	0	0	0	0	0	0	0	0	0	0
Cruoricaptor	0	0	0	0	0	0	0	0	0	0	0	0
Candidatus_Phycorickettsia	0	0	0	0	0	0	0	0	0	0	0	0
Luteipulveratus	0	0	0	0	0	0	0	0	0	0	0	0
Pajaroellobacter	2	11	30	24	19	162	51	12	172	13	38	36
SAR92_clade	3	5	1	6	7	2	3	2	1	2	0	1
Labrys	0	0	0	0	0	0	0	0	0	0	0	0
Candidatus_Vidania	0	0	0	0	0	0	0	0	1	0	0	0
Teredinibacter	0	0	0	0	0	0	0	0	0	0	0	0
wb1-A12	0	0	0	0	0	0	1	0	0	0	0	0
Sandaracinus	0	0	0	0	0	0	0	0	0	0	0	0
Capnocytophaga	0	1	0	0	3	0	1	0	0	0	0	0
Thermodesulfovibrio	0	0	0	0	0	1	0	0	0	0	0	0
Sumerlaea	0	3	0	1	0	2	1	1	3	0	1	0
Neomicrococcus	0	0	0	0	0	0	0	0	0	0	0	0
[Eubacterium]_hallii_group	2	18	5	37	10	11	23	19	12	5	2	10
Blastopirellula	0	0	0	0	0	0	0	2	0	0	0	0
Cryptobacterium	0	0	0	0	0	0	0	0	0	0	0	0
Coraliomargarita	0	0	0	0	0	0	0	0	0	0	0	0
Flavonifractor	3	4	0	8	3	0	3	2	2	0	0	0
Vannella	1	0	0	0	0	0	0	0	0	0	0	0
Rhodovulum	0	0	0	0	0	0	1	0	0	0	0	0
Marinomonas	0	0	2	2	1	0	0	0	0	0	0	0
Methanofollis	0	0	0	0	0	0	0	0	0	0	0	0
Planococcus	0	0	0	0	0	0	0	0	0	0	1	0
Flavivirga	0	0	0	0	0	0	0	0	0	0	0	0
Candidatus_Cytomitobacter	0	0	0	0	0	0	0	0	0	0	0	0
Thermobispora	0	0	0	0	0	0	0	0	0	0	0	0
Lactiplantibacillus	0	3	0	0	0	0	3	0	1	1	2	0
Ketobacter	0	0	0	0	0	0	0	0	0	0	0	0
Promicromonospora	0	1	0	0	0	0	0	0	0	0	0	0
Lacunisphaera	0	0	0	0	0	1	0	1	1	0	0	0
Tardiphaga	0	0	0	0	0	0	0	0	0	0	0	0
Izimaplasma	0	8	0	6	13	2	2	0	1	0	0	0
Gimesia	0	0	0	0	0	0	0	0	0	0	0	0
Intestinibaculum	0	0	0	0	0	0	0	0	0	0	0	0
Bergeyella	1	9	2	2	1	0	1	0	0	1	4	1
Salinisphaera	0	0	0	0	0	0	0	0	0	0	0	0
Pirellulimonas	0	0	0	0	0	0	0	0	0	0	0	0
Schleiferilactobacillus	0	0	0	0	0	0	0	0	0	0	0	0
CHKCI001	0	0	0	0	0	0	0	0	0	1	0	0
CHKCI002	0	20	0	3	2	4	1	1	0	0	0	0
Eikenella	0	0	0	0	0	1	0	0	0	0	0	0
Agromyces	0	3	0	2	0	0	0	0	0	0	0	0
Cibicides	1	1	0	0	2	1	0	1	0	2	2	0
Apibacter	0	0	0	0	1	0	0	0	0	0	0	0
Desulfomicrobium	0	3	0	9	3	3	3	3	4	2	0	1
Thiopseudomonas	0	0	2	2	1	0	4	1	1	1	0	0
Antarcticibacterium	0	0	0	0	0	0	0	0	0	0	0	0
Massilistercora	0	0	0	0	0	0	0	0	0	0	0	0
Termite_planctomycete_cluster	0	0	0	0	0	0	0	0	0	0	0	1
Syntrophomonas	14	7	5	3	9	5	2	8	4	8	3	4
Aquimarina	0	0	0	0	0	0	1	0	0	1	0	1
Amnipila	0	0	0	0	1	3	1	3	8	0	1	3
mle1-7	0	0	0	1	0	0	0	1	1	0	0	0
Aphelenchoides	22	0	1	0	6	3	0	0	4	2	0	0
Acetobacteroides	0	1	1	0	1	0	0	0	0	0	0	0
Mycolicibacterium	0	0	0	0	0	0	0	0	0	0	0	0
SCGC-AB-539-J10	0	2	0	2	0	0	1	0	0	0	0	0
Acidihalobacter	0	0	0	0	0	0	0	0	0	0	0	0
Leisingera	0	0	0	0	0	0	0	0	1	1	0	1
Candidatus_Blochmannia	0	0	0	0	0	0	0	0	0	0	0	0
Nodularia	0	0	0	0	0	0	0	0	0	0	0	0
Raphidiopsis	0	0	0	0	0	0	0	0	0	0	0	0
Chitinilyticum	0	0	0	0	0	0	0	0	0	0	1	0
Entomoplasma	0	0	0	0	0	0	0	0	0	0	0	0
Syntrophorhabdus	0	0	0	0	0	0	0	0	0	0	0	1
Gallionella	0	0	0	0	0	0	1	0	1	0	0	0
Pseudogulbenkiania	0	0	0	0	0	0	0	0	0	0	1	0
Basfia	0	0	0	0	0	0	1	0	0	0	0	0
Lachnospiraceae_FCS020_group	0	3	1	0	0	2	29	1	7	8	2	1
Coleofasciculus_PCC-7420	0	1	0	1	0	0	1	0	0	0	1	0
Sutterella	1	9	1	98	20	18	8	16	30	16	4	13
Gymnosporangium	0	0	0	1	0	1	1	0	0	1	0	0
UBA1819	4	10	0	2	228	3	456	8	10	5	0	2
Aerosticca	0	0	0	0	0	0	0	0	0	0	0	0
ML310M-34	0	0	0	1	0	0	0	1	0	0	0	0
Oerskovia	0	0	0	0	0	0	0	0	0	0	0	0
Pannonibacter	0	0	0	0	0	0	0	0	0	0	0	0
Undibacterium	0	1	1	1	0	0	0	0	0	0	0	0
Cellvibrio	0	0	0	1	0	0	0	1	0	0	0	1
Methanocella	0	0	0	0	0	0	0	0	0	0	0	0
Paramicrosporidium	0	0	0	0	0	0	0	0	0	1	0	0
Noviherbaspirillum	0	1	0	0	0	0	0	0	0	0	1	0
Hathewaya	0	0	0	0	0	0	0	0	0	0	0	0
Oleiphilus	0	0	0	0	0	0	0	0	0	0	0	0
Rahnella	0	0	0	0	0	0	0	0	0	0	0	0
Thermacetogenium	0	0	0	0	0	0	0	0	0	0	0	0
Aromatoleum	0	0	0	0	0	0	0	0	0	0	0	0
Tellurimicrobium	0	0	0	0	0	1	0	0	0	0	0	0
Ureibacillus	0	0	0	0	0	0	0	0	0	0	0	0
Actinopolymorpha	0	0	0	0	0	0	0	0	0	0	0	0
Vulcanibacillus	0	0	0	0	0	0	0	1	0	0	0	0
Gramella	0	0	0	0	0	0	0	0	0	0	0	0
Sphingomonas	1	4	1	4	2	0	2	4	2	1	2	1
Mycolicibacter	0	0	0	0	0	0	0	0	0	0	0	0
Nordella	0	0	0	0	0	0	0	0	0	0	0	0
Limnochorda	0	0	0	0	0	0	0	0	0	0	0	0
Streptomonospora	0	0	0	0	0	0	0	0	0	0	0	0
Rhodobaculum	0	0	0	0	1	0	0	0	0	0	0	0
Thermoanaerosceptrum	0	0	0	0	0	0	0	0	0	0	0	0
Mariniflexile	0	0	0	0	0	0	0	0	0	0	0	0
Picea	1	0	0	0	0	3	0	0	0	0	0	1
Raineya	0	0	0	0	0	0	0	0	0	1	0	0
Dechlorobacter	0	0	0	0	0	0	0	1	0	0	0	0
Ammopiptanthus	172	298	208	944	909	830	705	1285	723	678	270	278
Moritella	0	1	0	0	1	0	1	1	1	0	0	0
GWD2-49-16	0	0	0	0	0	0	0	0	4	0	0	0
Methylacidiphilum	0	0	0	0	0	0	0	0	0	0	0	0
Tulasnella	2	1	0	0	2	0	0	2	2	1	3	3
Pontivivens	0	0	0	0	0	0	0	0	0	0	0	0
Jatrophihabitans	0	0	0	0	0	0	0	0	0	0	0	0
Arachis	3	0	1	2	13	4	6	12	5	8	3	5
Dehalogenimonas	0	0	0	0	0	0	0	0	0	0	0	0
Candidatus_Ruthia	0	0	0	0	0	0	0	0	0	0	0	0
Erwinia	18	72	2	66	49	1	0	0	0	1	17	0
Candidatus_Promineofilum	0	0	0	0	0	0	0	0	0	0	0	0
Cylindrospermopsis	0	0	0	0	0	0	0	0	0	0	0	0
Lactobacillus	2	25	0	20	8	13	6	6	12	8	3	1
Frischella	0	0	0	0	0	0	0	0	0	0	0	0
Allium	0	0	0	0	1	0	0	0	0	1	0	0
Candidatus_Fonsibacter	0	0	0	0	0	0	0	0	0	0	0	0
Caldicoprobacter	0	0	0	0	0	0	0	1	0	0	1	0
Maritalea	0	0	0	0	0	0	0	0	0	0	0	0
Rhizobium	0	0	0	0	0	0	0	0	0	0	0	0
Persephonella	0	0	0	0	0	0	0	0	0	0	0	0
Mycolicibacillus	0	0	0	0	0	0	0	0	0	0	0	0
Lachnospiraceae_XPB1014_group	0	19	1	8	4	10	9	7	10	4	5	1
Ornithinimicrobium	0	1	0	0	3	4	1	0	0	0	0	0
Thermoclostridium	0	1	1	0	0	0	0	0	0	0	0	0
Candidatus_Fukatsuia	0	0	0	0	0	0	0	0	0	0	0	0
Thermoactinomyces	0	0	0	1	2	0	1	0	0	0	0	0
Aureliella	0	0	0	0	0	0	0	0	0	0	0	0
Staphylospora	0	0	0	0	0	0	0	0	0	0	0	0
Abiotrophia	0	2	0	2	0	0	0	0	0	0	0	0
Halothece	0	0	0	0	0	0	0	0	0	0	0	0
JGI-0000079-D21	0	0	0	2	0	0	1	0	0	1	1	0
Sulfuriflexus	0	0	0	0	0	0	0	0	0	0	0	0
Calothrix	0	0	0	0	0	0	0	0	0	0	0	0
Lachnospiraceae_UCG-010	5	196	24	117	51	31	68	44	62	35	2	21
Chryseobacterium	0	1	1	1	0	1	0	0	1	1	0	1
Botrimarina	0	0	0	0	0	0	0	0	0	0	0	0
Herbiconiux	0	0	0	0	0	0	0	0	0	0	0	0
Nakamurella	0	1	0	0	0	0	0	0	0	0	0	0
Loigolactobacillus	0	0	0	0	0	1	0	0	0	0	0	0
Thiohalobacter	0	0	0	0	0	0	0	0	0	0	0	0
Gloeomargarita	0	0	0	0	0	0	0	0	0	0	0	0
Halobacteriovorax	0	0	0	0	0	0	0	0	2	0	0	0
Eggerthella	9	7	0	10	2	0	1	0	2	0	1	0
Delftia	1	0	0	1	0	0	2	1	1	0	1	0
Succinivibrionaceae_UCG-001	80280	264241	20913	594226	467319	131717	436271	146971	103177	86492	53507	53202
Succinivibrionaceae_UCG-002	2	5	19	16	11	1	6	2	4	6	3	0
Desulfobacula	0	0	0	0	0	0	0	0	0	0	0	0
Anguillospora	0	0	5	0	1	0	0	1	0	3	0	2
Methanomassiliicoccus	0	2	0	0	0	0	0	0	0	0	0	0
Anoxybacter	0	0	0	0	0	0	0	0	0	0	0	0
Tyzzerella	9	13	6	9	5	4	7	7	37	18	1	5
Sideroxydans	0	0	0	0	0	0	0	0	0	0	0	0
Actinomyces	0	14	0	8	1	0	3	4	2	0	1	0
Tuwongella	0	0	0	0	0	0	0	0	0	0	0	0
Propionicimonas	0	2	0	1	0	0	0	0	0	0	0	0
Methanoculleus	2	0	0	0	0	0	0	1	0	0	0	0
Actinomadura	0	1	0	0	0	0	1	1	1	0	0	0
Halanaerobium	0	1	0	2	1	0	0	1	1	0	0	0
C39	0	0	0	0	0	0	0	0	1	0	0	0
Dokdonella	0	0	0	0	0	0	0	0	1	1	0	0
Levilinea	0	0	0	0	0	0	0	0	1	0	0	0
Tatlockia	0	0	0	0	0	0	0	0	0	0	0	0
HTCC5015	0	0	0	0	1	0	0	0	0	0	0	0
Leadbetterella	0	0	0	0	0	0	0	0	0	0	0	0
Methanobrevibacter	306	3622	88	2640	1435	706	1383	1415	2487	755	548	358
Limibaculum	0	2	0	0	0	1	0	0	0	0	0	0
Candidatus_Methanofastidiosum	0	0	0	0	0	0	1	0	2	0	0	0
Rubinisphaera	0	0	0	0	0	0	0	0	0	0	0	0
Kitasatospora	0	0	0	2	0	0	1	0	0	0	0	0
Proteiniphilum	0	0	2	5	5	1	3	2	3	2	1	0
Faecalicoccus	0	0	0	0	0	0	0	0	1	0	0	0
Exiguobacterium	0	0	1	0	0	1	0	0	0	2	2	0
Pelagibacterium	0	0	0	0	0	0	0	0	0	0	0	0
Bdellovibrio	1	9	6	21	5	5	7	3	7	3	3	3
[Eubacterium]_cellulosolvens_group	66	178	10	92	14	26	11	26	51	55	8	8
Cetia	0	0	0	0	0	0	0	0	0	0	0	0
Ethanoligenens	0	0	0	0	0	0	0	0	0	0	0	0
probable_genus_10	0	0	0	1	0	0	7	4	1	0	0	0
Paraglaciecola	0	0	0	0	0	0	1	0	1	0	0	0
Polymorphum	0	0	0	0	0	0	0	0	0	0	0	0
Acetivibrio	0	0	0	4	0	0	0	0	0	0	1	0
Trichoderma	0	0	0	0	0	0	2	0	0	0	0	0
Globicatella	0	0	0	0	0	1	0	0	0	0	0	0
Collinsella	15	29	1	46	16	5	36	12	20	14	4	4
Fr127	0	2	0	0	0	0	0	0	0	0	0	0
Enteractinococcus	0	2	0	1	0	1	0	0	0	1	0	0
Desulfurella	0	0	0	0	0	0	1	0	0	0	0	0
Alkalimarinus	0	1	0	0	1	1	0	0	0	0	0	0
Kinneretia	0	0	0	0	0	0	0	0	0	0	0	0
Acinetobacter	75	98	1776	856	416	925	1854	2304	3862	965	835	1060
Calditerrivibrio	0	2	0	0	0	0	0	0	0	0	0	0
Lacinutrix	0	0	0	0	0	0	0	0	0	0	0	0
Halolamina	0	0	0	0	0	0	0	0	0	0	0	0
Crenobacter	0	0	0	0	0	0	0	0	0	0	0	0
Alcaligenes	0	2	0	7	2	2	1	0	3	0	2	0
Pseudanabaena	0	0	0	0	0	0	0	0	0	0	0	0
Aphelidium	0	0	1	0	0	0	6	0	0	0	0	0
Dermacoccus	0	0	0	0	0	0	0	0	0	0	0	0
Kangiella	0	1	0	1	1	0	1	0	0	0	0	0
Arenibacter	0	0	0	0	0	0	0	0	0	0	0	0
Dichotomicrobium	0	1	0	0	0	0	0	0	0	0	0	0
Desulfarculus	0	0	0	0	0	0	0	0	0	0	0	0
Sinomonas	0	0	0	0	0	0	0	0	0	0	0	0
Gardnerella	0	2	0	0	0	0	0	0	0	0	0	0
Wickerhamomyces-Candida_clade	0	0	0	0	1	0	0	0	0	0	0	0
Parascardovia	0	0	0	0	0	0	0	0	0	0	1	0
[Ruminococcus]_torques_group	17	7	0	8	6	4	1	8	8	5	7	1
Nautilia	0	0	0	0	0	0	0	0	0	0	0	0
Aurantimicrobium	0	0	0	0	0	0	0	0	0	0	0	0
Corynebacterium	8	26	10	133	27	54	63	35	21	10	3	13
Ehrlichia	0	0	0	0	0	0	0	0	0	0	0	0
Megamonas	0	7	1	5	2	1	0	0	2	1	0	1
Lachnospira	34	987	2	64	81	70	29	21	19	18	12	15
Anaerosalibacter	0	2	0	0	0	0	0	0	0	0	0	0
Denitratisoma	0	0	0	0	0	1	0	0	0	0	0	0
Beijerinckia	0	0	0	0	0	0	0	0	0	0	0	0
Lentibacillus	0	0	0	0	0	0	0	0	0	0	0	0
Lichenihabitans	0	0	0	0	0	0	0	0	0	0	0	0
Tetrasphaera	1	0	3	0	0	1	0	3	0	0	0	0
Microbulbifer	0	0	0	0	0	0	0	0	1	0	0	0
Olsenella	1947	12573	359	11109	1049	1206	10380	5524	9892	2985	1252	1768
Humibacillus	0	0	0	0	0	1	0	0	0	0	0	0
Aestuariicella	0	0	0	0	1	0	0	0	0	0	0	0
Poseidonibacter	0	0	0	0	0	0	0	0	0	0	0	0
Candidatus_Planktophila	0	0	0	0	0	0	0	0	0	0	0	0
Sphingobium	0	1	0	0	0	1	1	0	1	0	0	1
Sphaerochaeta	2459	386	321	1267	2623	739	3490	692	632	801	402	323
Barranca	0	1	0	0	0	0	1	0	0	4	2	0
Limnobacter	0	0	0	0	0	1	0	4	1	0	1	0
Fischerella	0	0	0	0	0	0	0	0	0	0	0	0
Alloscardovia	0	2	0	1	0	0	0	1	0	0	0	0
Pistricoccus	0	0	0	0	0	0	0	0	0	0	0	0
Citrifermentans	1	0	0	0	0	0	0	0	0	0	0	0
Phyllozyma	0	0	2	0	0	0	0	0	0	0	0	0
Intrasporangium	0	0	0	0	0	0	0	0	0	0	0	0
uncultured	134	421	724	659	24	55	254	137	380	3	135	136
Halostella	0	0	0	0	0	0	0	0	0	0	0	0
Tritrichomonas	2	1	2	0	0	0	5	0	4	0	1	3
Saccharibacillus	0	0	1	0	0	0	0	0	0	3	0	0
ASF356	0	2	0	1	1	0	5	2	1	1	0	0
Gracilibacillus	0	0	0	0	0	0	0	0	0	0	0	0
Arboramoeba	0	0	0	0	0	0	0	0	1	0	0	0
Thermococcus	0	0	0	0	0	0	0	0	0	0	0	0
Maridesulfovibrio	0	0	0	0	0	0	0	0	0	0	0	0
Methanothermus	0	0	0	0	0	0	0	0	0	0	0	0
Proteus	0	0	1	0	0	0	0	0	0	0	1	0
Truepera	1	4	0	4	10	4	8	5	11	0	1	0
Cedecea	0	0	1	1	1	0	1	0	0	1	0	0
Vicingus	0	0	0	0	0	0	0	0	1	0	0	0
Costertonia	0	0	0	0	0	0	0	0	0	0	0	0
Thermobifida	0	0	0	0	0	0	0	0	0	0	0	0
Lysobacter	0	0	1	0	0	0	0	0	0	1	0	0
Atopostipes	1	0	0	4	0	2	1	0	0	0	0	0
Ideonella	1	0	0	0	0	0	0	0	0	0	0	0
Candidatus_Walczuchella	0	0	0	0	0	0	0	0	0	0	0	0
Roseiflexus	0	0	0	0	0	0	0	0	0	0	0	0
Candidatus_Sneabacter	0	0	0	0	0	0	0	0	0	0	0	0
Simkania	0	0	0	0	0	0	0	0	0	0	0	0
Candidatus_Cloacimonas	0	0	0	1	0	0	0	0	0	0	0	0
Clostridium	0	0	0	0	0	0	0	0	0	0	0	0
Paramecium	2	0	2	0	2	1	1	0	2	1	1	0
Clostridium_sensu_stricto_12	0	3	0	3	4	1	1	1	1	1	0	1
Saprospira	0	0	0	0	0	0	0	0	0	0	0	0
Acidibrevibacterium	0	0	0	0	0	0	0	0	0	0	0	0
Caenimonas	89	1	2	0	1	5	2	0	5	1	0	1
Acaryochloris	0	0	0	0	0	0	0	0	0	0	0	0
Lancefieldella	0	0	0	0	0	0	0	0	0	0	0	0
Candidatus_Moranella	0	0	0	0	0	0	0	0	0	0	0	0
OM60(NOR5)_clade	1	8	4	5	3	2	9	5	6	11	1	1
Petrotoga	1	1	0	0	0	0	0	0	0	0	0	0
Moraxella	4	10	2	2	14	2	2	6	6	0	5	5
Spiroplasma	0	1	0	1	0	1	0	0	0	0	0	0
Candidatus_Nucleicultrix	0	0	0	0	0	0	0	0	0	0	0	0
Butyrivibrio	1	33	6	16	106	344	1053	1122	1296	1041	571	20
Synechocystis_PCC-6803	135	1544	113	232	756	476	1713	410	733	285	567	627
Klenkia	0	1	0	0	0	0	0	0	0	0	0	0
Candidatus_Zinderia	0	0	0	0	0	0	0	0	0	0	0	1
Prosthecobacter	1	0	0	0	0	0	0	0	1	1	2	1
Thioalkalivibrio	0	0	1	0	0	0	0	0	1	0	0	0
ESFC-1	0	0	0	0	0	0	0	0	1	0	0	0
Zea	32	37	38	55	139	45	60	63	138	36	17	28
Pseudanabaena_PCC-7429	0	0	0	0	0	0	0	0	1	0	0	0
Stanieria	0	0	0	0	0	0	0	0	0	0	0	0
Oryzomicrobium	0	0	0	0	0	0	0	0	0	0	0	0
Silvanigrella	0	0	0	0	0	0	0	0	0	0	0	0
Polynucleobacter	0	0	1	0	0	1	0	0	0	0	0	0
Acanthamoeba	0	0	0	0	0	0	0	0	0	0	1	0
Lachnospiraceae_UCG-003	0	0	0	0	0	0	1	0	0	0	0	1
Lachnospiraceae_UCG-001	5	50	7	36	31	7	44	68	30	7	37	10
Lachnospiraceae_UCG-006	0	0	5	0	110	1	60	0	185	0	47	4
Dorea	1	6	3	7	2	1	2	4	2	1	2	2
Lachnospiraceae_UCG-004	0	8	0	3	2	3	2	2	6	0	0	0
Candidatus_Stoquefichus	0	27	0	8	31	5	16	5	1	1	4	0
Actinoplanes	1	3	0	2	0	0	0	0	0	0	0	0
Actinosynnema	0	0	0	0	0	0	0	0	0	0	0	0
Lachnospiraceae_UCG-009	0	0	0	0	0	1	0	0	0	0	0	0
Desulforhopalus	0	0	6	2	0	4	7	3	6	4	2	1
Thermus	0	0	0	0	0	0	0	0	0	0	0	0
Cohaesibacter	0	0	0	0	0	0	0	0	1	0	0	0
Mageeibacillus	0	0	0	0	0	0	0	0	0	0	0	0
Tepidicaulis	0	0	0	1	0	0	0	0	0	0	0	0
Clostridioides	0	0	0	0	0	0	0	1	0	1	0	1
Aureimonas	0	0	0	0	0	0	0	0	0	0	0	0
Dongshaea	0	0	0	0	0	0	0	0	0	0	0	0
Orrella	0	0	0	0	0	0	0	0	0	0	0	0
Bursaphelenchus	0	0	0	0	0	1	0	1	0	0	0	0
Paucilactobacillus	0	0	0	1	0	0	0	0	0	0	0	0
Kurthia	8	7	1	0	0	0	3	5	8	4	3	3
Pterospora	0	0	0	0	0	0	0	0	1	0	0	0
Bhargavaea	0	0	0	0	0	0	0	0	0	0	1	0
Xylophilus	0	0	0	0	0	0	0	0	0	0	0	0
Kibdelosporangium	0	0	0	0	0	0	0	0	0	0	0	0
Salinispira	0	0	0	0	0	0	0	0	0	0	0	0
Desulfoplanes	0	1	0	0	0	0	0	0	1	0	0	0
Cytobacillus	0	0	0	0	0	0	0	0	0	0	0	0
Calycomorphotria	0	0	0	0	0	0	0	0	0	0	0	0
Halorhabdus	0	0	0	0	1	0	0	0	0	0	0	0
Negativibacillus	17	10	1	29	25	5	19	26	27	10	1	5
Candidatus_Kuenenia	0	0	0	0	0	0	0	0	0	0	0	0
Eucalyptus	5	2	5	3	2	4	5	2	4	6	1	5
Salinicola	0	0	0	5	3	3	1	0	0	0	1	0
Pseudohaliea	0	0	0	1	0	0	0	0	0	0	0	0
Pelotomaculum	0	1	0	0	0	0	0	0	1	0	0	0
Seonamhaeicola	0	0	0	0	0	0	0	0	0	0	0	0
Nonomuraea	0	0	0	0	0	0	0	0	0	0	0	0
Gordonibacter	1	30	3	16	11	1	8	5	8	2	0	2
Methanolacinia	0	0	0	0	0	0	0	0	0	0	0	0
Variibacter	0	0	0	0	0	0	0	0	0	0	0	0
Shimazuella	0	0	0	0	0	0	0	1	0	0	0	0
Mycobacterium	0	0	0	0	0	1	2	1	0	1	1	2
Thermomonas	0	0	0	1	0	0	0	0	0	0	0	0
Lentilitoribacter	0	0	0	0	0	0	0	0	0	0	0	0
Acidisarcina	0	0	0	0	0	0	0	0	0	0	0	0
Helianthus	0	0	0	0	1	0	0	0	0	0	0	0
Mycoplasma	3521	50326	5734	18948	6709	8441	15572	11945	15617	7672	7341	4404
Actibacter	0	1	0	0	1	1	0	0	1	0	0	0
Kordiimonas	0	0	0	0	0	0	0	0	0	0	0	0
Casimicrobium	0	0	0	0	0	0	0	0	0	0	0	0
Congregibacter	0	0	0	0	0	0	0	0	0	0	0	0
Gilliamella	5	9	0	16	14	3	11	8	6	2	2	1
Leeuwenhoekiella	0	0	0	0	0	0	0	0	0	0	0	0
Pyramidobacter	35	4912	636	1261	965	272	584	822	873	112	13	156
Ensifer	0	1	0	0	0	0	0	0	0	0	0	0
Halorubrum	0	0	0	0	0	0	0	0	0	0	0	0
Rikenellaceae_RC9_gut_group	840	6813	503	6455	6196	2263	5380	2359	2570	2939	458	1140
Thiogranum	0	1	0	2	0	0	0	0	2	0	3	0
[Eubacterium]_ventriosum_group	1	2	1	3	9	2	4	0	1	1	0	1
Cohnella	0	0	0	0	0	0	0	0	0	0	0	0
Pir4_lineage	0	0	0	0	1	0	0	1	0	0	0	1
Dehalobacterium	1	0	0	0	0	0	0	0	0	0	0	0
Magnetospira	0	0	0	0	0	0	0	0	0	0	0	0
SC103	0	5	0	4	1	0	0	0	0	0	1	0
Cupriavidus	2	0	0	2	0	1	0	3	2	0	1	0
Petalomonas	0	0	0	0	0	0	0	0	2	0	0	0
Candidatus_Entotheonella	0	0	0	0	0	0	1	1	1	6	0	2
Gillisia	0	0	0	1	0	0	0	0	1	1	0	0
RBG-16-49-21	0	0	1	1	12	970	1570	430	912	2036	792	859
RB41	1	2	1	1	2	1	3	0	0	0	0	1
Opitutus	0	0	0	0	0	0	0	0	1	0	0	0
Blastomyces	1	2	0	0	0	0	8	17	2	0	1	12
Mitsuaria	0	0	0	0	0	0	0	0	0	0	0	0
AqS1	0	3	2	1	1	0	0	0	0	0	0	0
Stigmatella	0	0	0	0	0	0	0	0	0	0	0	0
Robiginitalea	0	0	0	0	0	0	0	0	0	0	0	0
Dianthus	0	0	0	0	1	0	0	0	0	0	0	0
Anaerotignum	0	0	0	0	0	0	0	0	0	0	0	0
Thioclava	0	0	0	0	0	0	0	0	0	0	0	0
Serratia	109	13	1107	649	264	407	753	1080	2371	639	466	417
Anaerospora	1	0	0	0	0	0	2	0	2	2	0	0
Anaeromusa-Anaeroarcus	0	4	1	1	0	0	11	1	1	3	1	0
Epilithonimonas	0	0	0	0	0	0	0	0	0	0	0	0
Methyloversatilis	0	0	0	1	0	0	0	0	0	0	0	0
Lautropia	1	1	0	0	1	1	1	0	0	0	0	0
Austwickia	0	0	0	0	0	0	0	0	0	0	0	0
Pirellula	0	2	0	0	0	0	0	0	0	0	0	0
Lentimicrobium	0	2	0	4	2	1	5	2	3	0	2	4
Padina	0	0	1	0	1	2	0	1	0	0	0	1
Domibacillus	0	0	1	0	0	0	0	0	0	0	0	0
Alkaliphilus	0	2	0	1	0	0	2	0	0	0	0	1
Limnoglobus	0	0	0	0	0	0	0	0	0	0	0	0
Ewamiania_TS0513	0	1	0	0	2	1	1	0	0	1	0	0
Bagnisiella	1	1	0	3	1	0	0	0	0	1	0	0
Erysipelotrichaceae_UCG-002	23	59853	194	19944	3016	276	2232	11821	28	8467	2928	116
Erysipelotrichaceae_UCG-007	35	1	2	27	41	187	1113	102	459	118	266	1
Erysipelotrichaceae_UCG-006	118	1097	186	1555	1407	158	616	320	575	529	49	434
Paludisphaera	0	0	0	0	0	0	0	0	0	0	0	0
Erysipelotrichaceae_UCG-009	641	12841	125	7305	6461	1362	7116	4772	773	442	1148	2261
Erysipelotrichaceae_UCG-008	0	0	0	0	1	0	0	0	0	0	0	0
Georgfuchsia	0	0	0	0	0	0	0	0	1	0	0	0
Methylorubrum	0	0	0	0	0	0	0	0	0	0	0	0
Rickettsia	0	0	0	0	0	0	0	0	0	0	0	0
Desulfobacca	0	0	0	0	0	1	0	0	0	0	0	0
Leptolyngbya_PCC-6306	0	0	0	0	0	0	0	0	1	0	0	1
Microcystis	0	0	0	0	0	0	0	0	0	0	0	0
Gloeocapsa	0	0	0	0	0	0	0	0	0	0	0	0
Desulfurivibrio	0	0	0	0	0	0	0	1	2	0	0	1
Phaeobacter	0	0	0	0	0	0	0	0	0	0	0	0
Zymomonas	0	0	0	0	0	0	0	0	0	0	0	0
Thermodesulfobium	0	0	0	0	0	0	0	0	0	0	0	0
Nitrobacter	0	0	0	0	0	0	0	0	0	0	0	0
Blastocatella	0	0	3	1	0	0	0	0	1	0	0	0
S5-A14a	0	0	0	0	0	1	0	0	0	0	0	0
Macellibacteroides	1	0	2	2	0	1	0	1	3	1	4	3
Gallibacterium	161	5	3	3	2	4	6	25	3	0	10	7
Pseudopedobacter	0	0	0	0	0	0	0	0	0	0	0	0
Nucleophaga	0	0	0	0	0	0	0	0	0	1	0	0
Melittangium	0	0	0	0	0	0	0	0	0	0	0	0
Candidatus_Neoehrlichia	0	1	0	3	0	1	2	1	1	1	0	0
SEEP-SRB1	0	0	1	0	1	0	9	2	2	1	0	0
SEEP-SRB2	0	0	1	0	0	0	0	0	0	0	0	0
Bermanella	0	0	0	0	0	0	0	0	0	0	0	0
Faecalitalea	0	0	0	1	3	1	3	0	5	2	0	0
ZOR0006	0	9	0	6	15	5	0	0	0	0	0	0
Thiovirga	0	2	0	1	7	0	0	1	2	0	0	0
Mesotoga	0	0	0	0	0	0	0	1	0	0	0	0
Kaistella	0	0	0	0	0	0	0	0	0	0	0	0
Cellulomonas	0	0	0	0	0	0	0	0	0	0	0	0
Rhodospirillum	0	0	0	0	0	0	0	0	0	0	0	0
Thalassiosira	0	2	1	2	2	0	3	0	1	2	0	2
Pseudothermotoga	0	0	0	0	0	0	0	0	0	0	0	0
Rheinheimera	0	0	0	0	0	0	0	1	2	0	0	0
Muriicola	0	0	0	0	0	0	0	0	0	0	0	0
Candidatus_Electrothrix	0	0	0	1	0	0	1	0	0	0	0	0
SBZC-1223	0	0	0	2	0	0	0	0	0	0	0	0
Ellin516	0	1	0	0	0	0	0	1	0	0	0	0
Halomicroarcula	0	0	0	0	0	0	0	0	0	0	1	0
Altererythrobacter	0	0	2	7	1	0	3	1	2	4	0	0
Desulfurobacterium	0	0	0	0	0	0	0	0	0	0	0	0
Leucobacter	0	0	0	2	1	0	1	0	1	1	0	0
Lactovum	1	0	0	0	0	0	0	0	0	0	0	0
Limibacillus	0	0	0	0	0	1	0	0	0	0	0	0
Emticicia	0	0	1	0	0	0	1	0	0	0	0	0
Segniliparus	0	0	0	0	0	0	0	0	0	0	0	0
Chloracidobacterium	0	0	0	0	0	0	0	0	0	0	0	0
Synechocystis	0	0	0	0	0	0	0	0	0	0	0	0
Schizothrix_LEGE_07164	0	2	0	1	1	1	0	0	1	0	0	0
Spiribacter	0	0	0	0	0	0	0	0	0	0	0	0
Desulfovibrio	5496	21942	216	14303	3348	757	3046	1454	4601	922	244	514
Oleibacter	0	0	0	0	1	0	0	0	0	0	0	0
Methanothrix	0	0	0	0	0	0	0	0	0	0	0	0
Candidatus_Symbiobacter	0	0	0	0	0	0	0	0	0	0	0	0
Stigmatodiscus	0	0	0	0	0	0	0	0	0	0	0	1
Vogesella	0	0	0	0	0	0	0	0	0	0	0	0
Rhodobacter	0	1	0	0	0	0	0	0	0	0	0	0
Cloacibacterium	0	2	0	0	0	0	0	0	0	1	0	0
Sanguibacter	0	0	0	0	0	0	0	0	0	0	0	0
Trichomitus	0	0	0	0	0	0	24	0	162	0	0	0
Christensenellaceae_R-7_group	857	5790	558	3134	1015	2398	5161	2365	5415	1301	1319	2433
Balneola	0	0	0	1	0	0	0	0	0	0	0	0
Holdemanella	3	4	1	6	8	8	5	2	4	0	2	2
Tepidimonas	0	0	0	1	0	0	0	0	0	0	0	0
Janibacter	1	1	3	0	0	17	1	1	0	1	0	0
Lobochlamys	0	0	0	0	0	0	0	0	0	0	2	0
Halostagnicola	0	0	0	0	0	0	0	0	0	0	0	0
Z20	0	0	0	0	0	1	0	10	24	1	0	0
Viridibacillus	0	0	0	0	0	0	0	0	0	0	0	0
Romboutsia	32	104	15	172	80	107	131	95	192	63	69	55
Aquicella	0	0	0	0	0	0	0	0	0	1	0	0
endosymbionts	0	2	0	1	1	0	1	0	1	0	0	0
Catenulispora	0	0	0	0	0	0	0	0	0	0	0	0
Gottschalkia	0	0	0	0	0	0	0	1	0	0	0	0
Salsuginibacillus	0	0	0	0	1	0	0	0	0	0	0	0
Synergistes	0	103	5	0	226	137	445	1170	1095	106	29	667
Ochrobactrum	0	2	0	2	0	0	0	1	1	0	0	0
Liquorilactobacillus	0	0	0	0	0	0	0	0	1	1	0	0
Bradymonas	0	0	0	0	0	0	0	0	0	0	0	0
Sinimarinibacterium	0	0	0	0	0	0	0	0	0	0	0	0
Lacimonas	0	0	0	0	0	0	0	0	1	0	0	0
Citricoccus	0	0	0	0	0	0	0	0	0	0	0	0
Anaerovibrio	42	16	4	6	15	7	12	25	283	14	1	62
ANME-3	0	3	0	1	2	0	2	1	1	2	0	0
Gluconacetobacter	0	0	0	0	0	0	0	0	0	0	0	0
Allopseudarcicella	0	0	0	0	0	0	0	0	0	0	0	0
Dermatophilus	0	0	0	0	0	0	0	0	0	0	0	0
Salinarchaeum	0	0	0	0	0	0	0	0	0	0	0	0
Scytonema_VB-61278	0	2	0	0	0	0	0	0	0	0	0	1
Raineyella	0	0	0	0	0	0	0	0	0	0	0	0
Prosthecochloris	0	0	0	2	0	1	0	0	0	0	0	0
Anaerovorax	2	104	16	116	11	28	207	73	90	104	4	2
Roseimicrobium	0	0	0	0	0	0	0	0	0	0	0	0
Blastochloris	0	0	0	0	0	0	0	0	0	0	0	0
Vitreoscilla	0	0	0	0	0	0	0	0	0	0	0	0
Tsukamurella	0	0	0	0	0	0	0	0	0	0	0	0
Comamonas	15	2409	778	1262	577	1150	3857	1700	5676	384	1641	488
Morganella	0	0	0	0	0	0	1	0	1	0	0	0
Urechidicola	0	0	0	0	0	0	0	0	0	0	0	0
Candidatus_Thioglobus	0	0	0	0	0	0	0	0	0	0	0	0
Dyella	0	0	0	0	0	0	0	0	0	0	0	1
Pasteuria	2	0	0	0	4	0	0	0	0	0	0	0
Collimonas	0	0	0	0	0	0	0	0	0	0	0	0
Pseudarthrobacter	1	8	0	10	3	0	2	4	4	2	0	0
Aminomonas	0	0	0	0	0	0	0	0	0	0	0	0
Candidatus_Nitrosocosmicus	0	0	0	0	0	0	0	0	0	0	0	0
Citrus	16	6	10	19	73	23	30	25	62	18	5	17
Dysosmobacter	0	0	0	0	0	0	0	0	0	0	0	0
Candidatus_Midichloria	0	0	0	0	0	0	0	0	0	0	0	0
Candidatus_Symbiothrix	0	0	0	0	0	0	1	0	1	0	0	0
Picrophilus	0	0	0	0	0	0	0	0	0	0	0	0
Pseudoleptotrichia	0	0	0	0	0	0	0	0	0	0	0	0
Medicago	0	0	0	0	0	0	1	0	0	0	0	0
Syner-01	0	0	1	1	0	0	0	0	0	0	0	0
Chthoniobacter	0	0	0	0	1	0	0	2	1	0	0	0
Martelella	0	0	0	0	0	0	0	0	0	0	0	0
Luteimonas	1	2	0	3	0	0	0	0	0	0	0	0
Capsicum	2	1	1	0	2	2	1	1	0	1	0	1
Pelagerythrobacter	0	0	0	0	0	0	0	0	0	0	0	0
Coprococcus	6	7	1	2	14	10	23	26	117	204	0	6
Devriesea	0	0	0	0	0	0	0	0	0	0	0	0
Adhaeribacter	1	2	0	0	0	0	0	0	0	0	0	0
Salinadaptatus	0	0	0	0	0	0	0	0	0	0	0	0
Dinghuibacter	0	0	0	0	1	0	0	0	0	0	0	0
Kabatiella	1	0	2	0	1	0	6	0	0	0	0	0
Propionimicrobium	0	0	0	0	0	0	0	0	0	0	0	0
Candidatus_Profftella	0	0	0	0	0	0	0	1	0	0	0	0
Methylobacterium-Methylorubrum	0	3	3	1	3	4	3	3	3	1	0	0
Parabacteroides	102	150	17	1641	24	49	116	39	98	40	67	33
Catenisphaera	136	1015	35	1207	446	191	300	267	210	44	260	391
Legionella	2	7	0	7	9	0	3	5	3	4	0	7
MD3-55	0	0	0	1	0	0	0	0	0	0	0	0
Enterococcus	9	12	4	3	4	4	9	5	6	2	2	2
Saccharomyces	0	0	0	0	1	0	0	0	0	0	0	0
Brachymonas	1	0	0	0	0	0	0	0	0	0	0	0
Hymenobacter	0	1	1	0	2	1	3	6	4	0	2	1
Candidatus_Hamiltonella	0	0	0	0	0	0	0	0	0	0	0	0
Marinoscillum	0	0	0	0	0	0	1	0	0	0	0	0
Naegleria	0	0	0	0	1	0	0	0	0	0	0	0
Petrimonas	0	1	0	0	1	0	0	2	0	0	0	14
Caminicella	0	0	0	1	0	0	2	0	0	0	0	0
Candidatus_Accumulibacter	0	0	0	2	0	0	0	2	0	0	1	0
Pectobacterium	0	1	0	0	0	0	1	0	0	0	0	0
Peredibacter	2	5	7	40	7	4	10	6	15	3	3	4
Epibacterium	0	0	0	0	0	0	1	0	1	1	0	1
Thalassococcus	0	0	0	0	0	0	0	0	0	0	0	0
[Eubacterium]_oxidoreducens_group	2	21	0	1	4	1	3	1	1	0	1	0
SH-PL14	2	0	0	0	0	0	1	0	0	0	0	0
Pseudarcicella	0	0	0	0	0	1	3	0	0	1	1	0
Pediococcus	1	0	0	1	0	0	0	0	1	0	0	2
Hyphomicrobium	0	0	0	1	1	1	2	0	0	0	1	0
Synechococcus	0	0	0	0	0	0	0	0	0	0	0	0
Lewinella	0	0	0	0	0	0	0	0	0	0	0	1
Sphaerospermopsis	0	0	0	0	0	0	0	0	0	0	0	0
Suttonella	0	0	0	0	0	98	66	0	0	0	90	0
Thermobaculum	0	0	0	0	0	0	0	0	0	0	0	0
Paucibacter	0	0	0	0	0	0	0	0	0	0	0	0
Desulfofrigus	0	0	0	3	0	0	0	0	1	0	0	0
Colidextribacter	95	1017	312	2996	53	57	161	894	64	14	108	122
Valonia	0	0	0	0	0	0	0	1	0	0	0	2
Georgenia	0	1	0	0	0	0	0	0	0	2	0	0
SH3-11	0	0	0	0	0	0	0	0	0	0	0	1
Sodalis	1	2	0	4	1	1	2	0	3	1	0	0
Egibacter	0	0	0	0	0	0	0	0	0	0	0	0
Nitrosospira	0	0	0	0	0	0	0	0	0	0	1	0
Iamia	1	2	0	2	1	2	2	0	2	2	1	0
Tetragenococcus	0	0	0	0	0	0	0	0	0	0	0	0
Frederiksenia	0	1	0	0	1	0	0	2	2	0	1	0
Dioscorea	1	0	0	0	0	0	0	0	0	1	0	0
Levilactobacillus	0	3	0	0	0	0	1	0	0	0	1	0
Thalassoglobus	0	0	0	0	0	0	0	0	0	0	0	0
Anaerohalosphaera	0	0	0	0	0	0	0	0	0	0	0	0
Brevibacillus	0	3	0	0	2	0	2	0	1	0	2	0
Lachnospiraceae_UCG-002	0	1	0	1	2	3	4	28	16	6	5	2
Granulicatella	0	1	1	1	0	1	0	1	0	0	0	0
Salipiger	0	0	0	0	0	0	0	0	0	0	0	0
Porphyrobacter	0	0	0	0	0	0	0	0	0	0	0	0
Thiospirochaeta	0	0	0	0	0	0	0	0	0	0	0	0
Verrucomicrobium	0	0	0	0	0	0	0	0	0	0	0	0
Cladosporium	0	1	38	0	0	0	1	0	2	3	0	1
Shimwellia	4	10	0	10	8	0	1	0	0	0	3	0
Maribacter	0	0	0	0	0	0	0	0	0	0	0	0
Cellulosilyticum	0	0	0	0	0	0	0	0	0	0	0	0
Phyllosticta	0	0	1	0	0	0	0	0	0	0	0	0
Defluviicoccus	0	0	0	0	0	0	0	0	0	0	1	0
Mucor	0	0	0	0	1	1	0	1	1	0	1	0
Ulva	0	0	0	0	0	0	0	0	0	1	0	0
Arcticibacterium	0	0	0	0	0	0	0	0	0	0	0	0
SWB02	0	2	0	0	0	0	0	0	1	0	0	0
Advenella	0	0	0	1	0	0	0	0	0	0	0	0
Theileria	0	0	1	0	0	0	1	0	0	0	0	0
Lachnospiraceae_UCG-008	9	39	5	5	124	310	691	315	241	336	92	92
Enterorhabdus	2	29	1	17	9	2	11	10	17	5	7	9
LNR_A2-18	0	0	0	2	0	0	1	0	0	0	0	0
Bombella	0	0	0	0	1	0	0	0	0	0	0	0
Roseitalea	0	0	0	0	0	0	0	0	0	0	0	0
MSBL7	0	0	0	0	0	0	0	1	0	0	0	0
Candidatus_Deianiraea	0	0	0	0	0	0	0	0	0	0	0	0
Mesobacillus	0	0	0	0	0	0	0	0	0	0	0	0
MSBL3	0	0	0	1	0	0	0	0	0	0	0	0
Grimontia	0	0	0	0	0	0	0	0	0	0	0	0
Thermotoga	0	0	0	0	0	0	0	0	0	0	0	0
Saccharomonospora	0	1	0	0	1	0	0	0	0	0	0	0
Thermomonospora	0	0	0	0	0	0	0	0	0	0	0	0
Candidatus_Vampirococcus	0	0	0	0	0	0	0	0	0	0	0	0
Rhodobaca	0	0	0	0	0	0	0	0	0	0	0	0
Methanosphaera	38	319	20	183	96	72	103	227	462	66	66	76
Caldanaerobacter	0	0	0	0	0	0	0	0	0	0	0	0
Bythopirellula	0	0	0	0	0	0	0	0	0	0	0	0
Johnsonella	0	1	0	0	0	0	2	0	1	0	0	0
Candidatus_Riesia	0	0	0	0	0	0	0	0	0	0	0	0
Adlercreutzia	0	0	0	0	0	0	0	0	0	0	0	0
Caulobacter	0	1	2	0	0	0	1	0	0	0	0	0
Punctelia	0	0	0	0	1	0	0	1	0	0	0	0
Aminipila	0	0	0	0	0	0	0	0	0	0	0	0
Tumebacillus	0	0	0	0	0	0	0	0	0	0	0	0
Cucumis	1	2	0	0	4	0	2	2	2	0	2	0
Alicycliphilus	0	0	0	1	0	2	0	1	1	0	0	0
Kosakonia	0	0	0	0	0	0	0	0	0	0	0	0
Corallococcus	0	0	0	0	0	0	0	0	0	0	0	0
Xanthobacter	0	0	0	0	0	0	0	0	0	0	0	0
Neoasaia	0	0	0	0	0	0	0	0	0	0	0	0
Geminocystis	0	0	0	0	0	0	0	0	0	0	0	0
Candidatus_Nitrosomarinus	0	0	0	0	0	0	0	0	0	0	0	0
Pelosinus	0	0	0	1	2	0	1	0	1	0	1	1
Salinicoccus	0	0	1	0	0	0	0	0	0	0	0	0
Croceibacter	0	0	0	0	0	0	0	0	0	0	0	0
Subgroup_23	0	1	0	0	0	0	0	0	2	0	0	0
Halorussus	0	0	0	0	0	0	0	0	0	0	0	0
Oceanimonas	0	0	0	0	0	0	0	0	0	0	0	0
Lelliottia	0	0	0	0	0	0	1	0	0	0	0	0
Pimelobacter	0	0	0	0	0	0	0	0	0	0	0	0
Slackia	1	6	0	3	2	2	1	4	7	0	0	0
Soehngenia	0	0	0	0	0	0	0	0	0	1	0	0
Celeribacter	0	0	0	0	0	0	0	0	0	0	0	0
Rhodocista	0	0	0	0	1	0	0	1	0	0	1	0
Actinobacillus	2	2	0	5	2	0	2	0	1	0	0	0
Candidatus_Omnitrophus	0	3	0	1	0	1	1	1	4	4	0	0
Haliangium	2	3	1	0	0	0	5	1	5	1	1	0
Egicoccus	0	0	0	0	0	0	0	0	0	0	0	0
Chromohalobacter	0	0	0	0	0	0	0	0	0	0	0	0
Desulfofundulus	0	0	1	0	0	0	0	0	0	0	0	0
Pibocella	0	0	1	0	0	0	0	0	0	0	0	0
Pedobacter	0	0	4	0	0	1	0	1	0	1	1	0
Chlorobium	0	0	0	0	0	0	2	0	1	1	0	0
Clostridium_sensu_stricto_18	31	112	0	14	8	3	5	8	55	2	0	2
Clostridium_sensu_stricto_16	0	0	0	0	0	0	1	0	0	0	0	0
Hungatella	7	90	3	27	4	6	0	2	2	0	1	2
Clostridium_sensu_stricto_13	1	6	1	13	2	3	10	2	14	2	2	3
Candidatus_Azobacteroides	0	1	0	0	0	0	0	0	0	0	0	0
Clostridium_sensu_stricto_11	0	2	0	0	0	0	0	0	0	0	0	0
Clostridium_sensu_stricto_10	0	1	0	0	0	0	1	0	1	0	0	0
Nitratiruptor	0	0	0	0	0	0	0	0	0	0	0	0
Granulibacter	0	0	0	0	0	0	0	0	0	0	0	0
Candidatus_Endoecteinascidia	0	1	0	2	1	0	1	0	0	0	0	0
Anaeromicrobium	0	1	0	0	0	0	0	0	0	0	0	0
Anaerobacillus	0	0	0	0	0	0	0	0	0	0	0	0
Escherichia	0	0	0	0	0	0	0	0	0	0	0	0
Paraflavitalea	0	0	0	0	0	0	0	0	0	0	0	0
Lachnospiraceae_ND3007_group	1	6	0	2	5	5	3	5	10	8	0	1
Aurantiacibacter	0	0	0	0	0	0	0	0	0	0	0	0
Pseudescherichia	0	0	0	0	0	0	0	0	0	0	0	0
Microlunatus	0	1	0	0	0	0	0	0	0	0	0	0
Halocella	0	1	0	0	0	0	0	0	1	0	0	0
Ruthenibacterium	0	0	0	0	0	0	0	0	0	0	0	0
Winkia	0	0	0	0	0	0	0	0	0	0	0	0
Oceanisphaera	0	1	0	0	0	0	0	0	0	0	0	0
Enhydrobacter	0	2	0	0	0	0	0	0	0	1	0	0
Lactococcus	0	0	0	2	2	0	0	0	0	0	0	0
Salinispora	0	0	0	0	0	0	0	0	0	0	0	0
Desulfovirga	0	0	0	0	0	0	1	0	0	0	0	0
Terricaulis	0	0	0	0	0	0	0	0	0	0	0	0
Arabia	0	0	0	0	0	0	0	0	0	0	0	0
Izhakiella	0	0	0	0	0	0	1	0	0	0	0	0
Pseudophaeobacter	0	1	0	0	0	0	0	0	0	0	0	0
Peptococcus	4	4	0	126	0	0	0	0	15	11	2	2
Gaiella	0	1	0	0	1	0	1	0	0	0	0	0
Terrimicrobium	0	0	0	0	0	0	1	0	1	0	0	0
Listeria	0	1	0	0	1	0	1	0	0	1	0	0
Coemansia	0	0	0	0	1	1	1	1	0	1	0	1
Methyloligella	0	0	0	0	0	0	0	0	0	0	0	0
Caldilinea	0	0	0	0	0	0	0	0	0	0	0	0
Ruania	0	0	0	0	0	0	0	0	0	0	0	0
Lutibacter	0	0	0	0	0	0	6	0	0	0	0	1
Frondihabitans	0	0	0	0	0	0	0	0	0	0	0	0
Ilumatobacter	0	0	0	0	2	0	0	0	0	0	0	0
Kriegella	0	18	0	1	0	2	2	0	1	1	2	1
Leuconostoc	0	1	0	3	1	0	0	2	4	0	12	12
Pertusaria	1	0	0	0	0	1	1	0	0	0	1	0
Ferroplasma	0	0	0	0	0	0	0	0	0	0	0	0
Azorhizobium	0	0	0	0	0	0	0	0	0	0	0	0
Nitrosococcus	0	0	0	0	0	0	0	0	0	0	0	0
Aspergillus	0	0	0	1	0	0	0	0	0	1	1	0
[Eubacterium]_brachy_group	154	110	3	36	13	50	21	12	26	25	10	12
Neoascochyta	0	0	5	1	0	0	2	0	0	1	0	1
Carboxydocella	0	0	0	0	0	0	0	0	0	0	0	0
Tomitella	0	0	0	0	0	0	0	0	0	0	0	0
Chitinimonas	0	0	0	0	0	0	0	0	0	0	0	0
Prauserella	0	1	0	0	2	1	0	0	0	0	0	0
KD3-10	0	0	0	0	0	0	0	0	1	0	0	0
Psychromonas	0	3	0	2	0	2	1	3	1	5	2	2
Neocatenulostroma	0	0	0	0	0	0	0	1	0	0	0	1
Rothia	0	0	0	0	3	0	1	0	0	0	0	0
hoa5-07d05_gut_group	0	0	0	0	0	21	0	0	0	0	0	0
Halioglobus	0	0	0	0	0	0	0	0	0	0	0	0
Fermentimonas	0	0	0	3	1	1	0	1	0	0	0	0
Candidatus_Chlorothrix	0	0	0	0	1	0	0	0	0	0	0	0
Paraliobacillus	0	0	0	0	0	0	0	0	0	0	0	1
U29-B03	0	1	1	0	1648	270	786	1966	967	564	174	202
Planktomarina	0	0	0	0	0	0	0	0	0	0	0	0
Leclercia	0	0	0	0	0	0	0	0	0	0	0	0
Methanoregula	0	0	0	0	0	0	1	2	0	0	0	0
Vulcanisaeta	0	0	0	0	0	0	0	0	0	0	0	0
Peptoniphilus	3	0	0	5	1	2	0	0	2	0	1	0
Kentrophoros	0	0	0	0	1	0	0	0	0	0	0	0
Desulfuromonas	0	0	0	0	0	0	0	0	0	0	0	0
Candidatus_Nitrosopelagicus	0	0	0	0	0	0	0	0	0	0	0	0
Ferrimonas	0	0	0	0	0	0	0	0	0	0	0	0
Phyllobacterium	0	0	0	0	0	0	0	0	0	0	0	0
Acidaminococcus	328	8079	84	2912	2234	721	1185	523	1935	648	230	431
Malaciobacter	0	4	6	10	2	2	2	3	5	3	3	2
Ezakiella	1	6	0	2	1	3	1	1	1	0	0	0
Photobacterium	25	22	9	13	22	14	6	4	21	14	15	4
Trichodesmium	0	0	0	0	0	0	0	0	0	0	0	0
Odoribacter	679	163	13	7	53	54	442	42	47	119	67	52
Plesiomonas	1	1	0	0	0	0	0	1	0	0	0	0
Candidatus_Ancillula	0	3	0	1	0	0	0	0	0	0	0	0
GCA-900066755	3	109	5	41	3	0	4	3	4	1	1	3
Candidatus_Latescibacter	0	0	1	0	0	0	0	2	1	0	0	0
Salpingoeca	0	0	0	0	0	0	0	0	0	0	0	1
Thermanaerovibrio	0	0	0	0	0	0	0	0	0	0	0	0
Anaerobutyricum	0	0	0	0	0	0	0	0	0	0	0	0
Agarivorans	0	0	0	0	0	0	0	0	0	0	0	0
Amedibacterium	0	0	0	0	0	0	0	0	0	0	0	0
Cerasicoccus	0	0	0	0	1	0	0	0	1	0	0	0
Hyperthermus	0	0	0	0	0	0	0	0	0	0	0	0
Hypericibacter	0	0	0	0	0	0	0	0	0	0	0	0
Chitinibacter	0	0	0	0	0	0	0	0	0	0	0	0
Candidatus_Annandia	0	0	0	0	0	0	0	0	0	0	0	0
Xylanimicrobium	0	0	0	0	0	0	0	0	0	0	0	0
Alteromonas	3	9	1	5	1	0	0	0	0	0	0	1
Oligella	0	0	0	13	0	0	5	0	1	0	0	0
Rosenbergiella	0	0	0	1	0	0	0	0	0	0	0	0
Cytophaga	0	0	0	0	0	1	0	0	0	0	0	0
Fusicatenibacter	2	6	2	3	2	4	5	5	4	2	0	2
Cobetia	0	0	0	1	0	0	0	0	0	0	0	0
Aspidisca	0	0	1	0	0	0	1	0	0	0	0	0
Nephroselmis	0	0	0	1	0	0	0	0	0	0	0	0
Methylovirgula	0	0	0	0	0	0	0	0	0	0	0	0
Symmachiella	0	0	0	0	0	0	0	0	0	0	0	0
Spongiibacter	0	0	0	0	0	0	0	0	0	0	0	0
Croceicoccus	0	0	0	0	0	0	0	0	0	0	0	0
Alcanivorax	0	2	0	1	2	0	1	0	0	0	1	1
Parasphingopyxis	0	0	0	0	0	0	0	0	0	0	0	0
Potamogeton	0	0	0	0	0	0	0	0	0	0	0	1
[Anaerorhabdus]_furcosa_group	0	7	0	8	71	66	75	67	110	67	20	37
Family_XIII_UCG-001	178	331	18	1620	261	65	39	108	26	24	15	96
Angelakisella	1	3	0	0	0	0	3	1	2	0	0	0
Neisseria	2371	5358	1570	62666	15022	42107	40693	31720	53791	7658	33742	2116
Geothermomicrobium	0	0	0	0	0	0	1	0	2	0	0	0
Wigglesworthia	0	3	0	4	3	0	3	4	0	1	1	0
Mycoavidus	0	0	0	0	0	0	0	0	0	0	0	0
Beutenbergia	0	0	0	0	0	0	0	0	0	0	0	0
Gemella	0	0	0	0	0	0	0	0	0	0	0	0
Emcibacter	0	0	0	0	0	0	0	0	0	0	0	0
Tannerella	0	0	1	1	1	0	0	0	1	0	1	0
Daucus	5	2	2	5	17	3	9	5	15	7	4	3
Allochromatium	0	0	0	0	0	0	0	0	0	0	0	0
Natronococcus	0	0	0	0	0	0	0	0	0	0	0	0
Pauljensenia	0	0	0	0	0	0	0	0	0	0	0	0
Jonesia	0	0	0	3	1	2	0	0	0	0	1	1
Dielma	0	0	4	0	0	0	5	0	0	0	0	1
Candidatus_Phytoplasma	23	95	6	43	68	69	64	21	63	64	27	16
Colletotrichum	0	2	1	3	14	3	3	5	3	4	2	1
Gloeothece	0	0	0	0	0	0	0	0	0	0	0	0
Aminobacter	0	0	0	1	0	0	0	0	0	0	0	0
Priestia	0	0	0	0	0	0	0	0	0	0	0	0
Thermanaeromonas	0	0	0	0	0	0	0	0	0	0	0	0
Psychromicrobium	0	0	0	0	0	0	0	0	0	0	0	0
Vigna	49	53	16	47	79	35	59	37	48	51	39	27
Thermocladium	0	0	0	0	0	0	0	0	0	0	0	1
Deferribacter	0	0	0	1	1	0	1	0	0	0	0	1
Ligilactobacillus	265	3191	211	2079	154	926	3283	1331	1187	0	355	408
Erythranthe	1	0	0	0	0	0	0	0	1	0	0	0
Entamoeba	0	0	0	0	0	3	237	0	0	2	0	1
Thermosulfurimonas	0	0	0	0	0	0	0	0	0	0	0	0
Octadecabacter	0	0	0	0	0	0	0	0	0	0	0	0
Desulfatibacillum	0	0	0	0	0	0	0	0	0	0	0	0
Pleurocapsa	0	0	0	0	0	0	0	0	0	0	0	0
Herbaspirillum	0	0	0	1	0	0	0	0	0	0	0	0
Gemmata	0	0	0	0	1	1	0	0	0	0	1	0
Cyanobacterium	0	0	0	0	0	0	0	0	0	0	0	0
Marinifilum	0	1	1	0	1	0	1	0	1	0	0	1
Dolichospermum	0	0	0	0	0	0	0	0	0	0	0	0
Thauera	0	1	0	0	0	0	0	0	0	0	0	0
Beggiatoa	1	1	0	1	2	0	0	4	0	1	1	0
Phenylobacterium	0	0	0	0	0	0	0	0	0	0	1	0
Calonympha	0	0	0	0	0	0	0	0	0	0	0	1
Limihaloglobus	0	0	0	0	0	0	0	0	0	0	0	0
Ornithinicoccus	0	0	0	0	0	1	0	0	0	0	0	0
Candidatus_Armantifilum	3	6	2	87	1	0	0	0	1	1	0	0
Skermanella	0	1	0	0	1	0	0	1	0	0	0	0
Rhodomonas	0	0	1	0	0	0	0	0	1	0	1	0
Caldisericum	0	0	0	0	0	0	0	0	0	120	0	0
Turneriella	0	0	0	0	0	0	0	0	0	0	0	0
Actinomycetospora	0	0	0	0	0	0	1	0	0	0	0	0
Renibacterium	0	0	0	0	0	0	0	0	0	0	0	0
Candidatus_Pelagibacter	0	0	0	0	0	0	0	0	0	0	0	0
Porphyromonas	9	16	11	15	267	6	19	7	10	2	3	5
Gallicola	0	1	0	0	1	0	0	0	0	0	0	0
Atopobium	6	19	1	59	11	4	52	14	53	15	7	11
Gluconobacter	0	0	0	0	0	0	0	0	0	0	0	0
Flaviflexus	0	1	0	1	0	7	0	0	0	0	0	0
Tardibacter	0	0	0	0	0	0	0	0	0	0	0	0
[Eubacterium]_eligens_group	0	14	0	2	0	1	0	0	1	0	0	0
Propionibacterium	0	0	0	0	0	0	0	0	0	0	0	0
Tissierella	0	0	0	0	0	0	0	0	0	1	0	1
Agrilactobacillus	0	0	0	0	0	3	0	1	1	0	2	1
Rufibacter	0	0	0	0	0	0	0	0	0	0	0	0
Propioniciclava	0	0	0	0	2	0	0	0	0	0	0	0
Uliginosibacterium	1	0	1	0	0	0	0	0	0	0	0	0
Lacrimispora	0	0	0	0	0	0	0	0	0	0	0	0
Parvibaculum	0	0	0	0	0	0	0	0	0	0	0	0
Coprobacillus	0	5	1	0	0	0	0	1	0	0	0	0
Cocconeis	0	0	0	0	0	0	0	1	0	0	1	0
Deinococcus	1	2	2	1	1	0	0	0	1	1	1	3
Candidatus_Nanosynbacter	0	0	0	0	0	0	0	0	0	0	0	0
Labrenzia	0	0	0	0	0	0	0	0	0	0	0	0
Trichosporon	0	1	0	1	2	0	2	1	0	0	0	0
Zoogloea	1	0	0	1	0	1	0	0	0	0	0	0
Tolypothrix	0	0	0	0	0	0	0	0	0	0	0	0
Helcococcus	8	3	0	0	5	0	1	0	0	0	0	1
Catenovulum	0	0	0	0	0	0	0	0	0	0	0	0
Kiritimatiella	0	0	0	0	0	0	0	0	0	0	0	0
Magnetococcus	0	0	0	0	0	0	0	0	0	0	0	0
Peptostreptococcus	0	1	0	0	0	0	1	0	1	0	0	0
BIyi10	0	0	0	0	0	0	0	0	0	0	2	0
Symbiobacterium	0	0	0	0	0	0	0	0	0	0	0	0
Chromobacterium	0	0	0	1	0	0	0	1	1	0	0	0
Euhalothece	0	0	0	0	0	0	0	0	0	0	0	0
Tepidiforma	0	0	0	0	0	0	0	0	0	0	0	0
Lacimicrobium	0	0	0	1	1	0	0	0	0	0	0	0
Kineococcus	0	1	2	0	0	0	0	0	0	0	0	0
Secundilactobacillus	0	0	0	0	0	0	0	0	0	0	0	0
Duncaniella	0	0	0	0	0	0	0	0	0	0	0	0
Thermochromatium	0	0	0	0	0	0	0	0	0	0	0	0
Hydrogenoanaerobacterium	7	26	6	10	0	4	3	0	2	1	1	0
Weeksella	0	0	0	0	0	0	0	0	0	0	0	0
Longilinea	0	1	0	0	0	0	0	1	0	1	0	0
Colwellia	2	3	0	12	8	1	4	2	3	1	1	0
Vagococcus	0	0	0	0	0	0	1	0	5	4	0	0
Candidatus_Chazhemtobacterium	0	0	0	0	0	0	0	0	0	0	0	0
Roseicitreum	0	0	0	0	0	0	0	0	0	0	0	0
Negativicoccus	0	5	0	0	0	0	0	0	1	0	1	0
[truncated: 342 more rows]

## Sheet: Phylum
	RE6947_ARF	RE6948_ARF	RE6954_ARF	RE6959_ARF	RE6949_BE	RE6952_BE	RE6957_BE	RE6962_BE	RE6945_PE	RE6955_PE	RE6956_PE	RE6961_PE
Fusobacteriota	17	55	10	153	17	5	6	11	41	14	4	11
Iainarchaeota	0	0	0	1	0	0	0	0	0	0	1	0
WPS-2	0	1	0	0	0	0	0	0	0	0	0	0
Parabasalia	42	584	2204	569	149	667	1014	211	3008	86	78	303
TX1A-33	0	0	0	1	0	0	0	1	0	0	0	0
Rs-K70_termite_group	0	1	1	1	0	0	0	0	0	0	0	0
Sva0485	0	0	0	0	3	0	1	0	2	21	3	1
Caldisericota	0	0	0	0	0	0	0	0	0	120	0	0
Poribacteria	1	1	0	0	0	0	0	0	0	0	0	0
Modulibacteria	0	0	0	1	1	2	3	0	0	2	0	0
Acetothermia	0	4	0	1	0	0	4	3	2	0	0	2
Porifera	1	0	0	0	0	1	1	0	0	1	0	0
Bdellovibrionota	4	35	16	83	23	12	26	15	32	11	9	12
Acanthocephala	0	0	0	0	0	0	2	1	0	0	0	0
Gastrotricha	0	0	0	0	0	0	0	1	0	0	1	0
Edwardsbacteria	0	0	0	0	0	0	1	0	0	0	0	0
Firmicutes	112947	1024434	96794	535122	949539	285080	380976	221320	258197	152912	83939	95382
NB1-j	1	1	1	3	2	0	1	0	4	2	1	0
MAT-CR-M4-B07	0	1	0	2	0	1	0	0	0	0	0	0
Cercozoa	4	0	3	0	1	5	0	1	3	4	3	8
Platyhelminthes	79	33	41	51	58	52	51	58	52	85	62	77
BHI80-139	0	0	0	0	1	0	0	0	0	0	0	0
Crenarchaeota	0	3	0	2	0	3	0	3	2	0	0	1
Methylomirabilota	0	0	0	0	0	0	2	0	0	0	0	0
Deferrisomatota	0	0	0	0	0	0	1	0	0	0	0	0
Cyanobacteria	1930	9850	854	9646	89098	13900	11300	3730	7531	4422	1898	2497
Aquificota	1	5	1	4	1	1	3	0	0	1	0	1
Cnidaria	14	12	4	8	41	13	14	8	9	19	10	13
Archamoebae	0	0	0	0	0	3	237	0	0	2	0	1
Gemmatimonadota	6	8	3	17	8	4	11	11	4	3	3	5
Peronosporomycetes	0	0	0	0	0	0	0	1	0	1	0	0
Dinoflagellata	4	1	4	3	0	3	2	1	0	1	1	5
Dependentiae	0	2	0	5	2	2	6	21	6	3	7	1
Calditrichota	0	0	0	4	2	0	2	1	0	0	0	0
Euglenozoa	1	0	3	1	1	1	5	0	10	7	1	3
Diatomea	0	7	1	9	2	31	35	8	64	60	36	27
Marinimicrobia_(SAR406_clade)	253	1284	94	3002	1850	307	2282	622	514	830	168	259
Apicomplexa	4	34	6	3	10	4	10	12	7	2	1	17
Hemichordata	1	0	3	1	0	0	0	1	0	0	0	3
Deferribacterota	0	2	0	1	2	0	2	0	0	0	0	1
Protalveolata	0	0	0	0	0	0	0	0	0	2	1	1
Scalidophora	0	0	0	0	0	0	0	0	0	1	0	1
Nematozoa	57214	40123	54067	39581	41431	60538	58210	70695	29309	56701	54180	84671
Armatimonadota	0	6	0	1	8	0	2	2	7	2	0	4
Nemertea	0	0	1	0	0	0	0	0	0	0	1	0
Aphelidea	0	0	1	0	0	0	6	0	0	0	0	0
Elusimicrobiota	4209	33525	8850	51298	74132	20641	24509	19376	31075	13188	10179	5526
Basidiomycota	16	7	6	15	9	27	24	6	16	17	11	11
SAR324_clade(Marine_group_B)	0	3	0	1	2	2	5	15	3	2	7	3
Margulisbacteria	3	1	0	3	0	0	1	0	3	0	0	1
Nitrospirota	23	1	8	7	38	2	6	6	19	3	5	3
Cloacimonadota	0	1	1	5	0	2	2	1	2	0	0	0
Arthropoda	263	117	151	124	206	198	157	188	126	227	171	234
Zixibacteria	0	2	0	8	15	0	10	9	0	3	1	4
Euryarchaeota	480	6281	470	4533	2299	1509	2267	2344	4368	1154	967	727
CK-2C2-2	0	0	0	1	1	0	0	0	0	0	0	0
Xenacoelomorpha	0	0	0	0	0	0	0	2	0	0	0	0
Prymnesiophyceae	0	0	1	0	0	0	11	0	17	5	0	21
Actinobacteriota	5922	91636	1278	52298	16129	11646	25052	19979	26134	9520	5602	8562
Deinococcota	2	10	2	7	11	4	8	5	13	2	2	3
Sumerlaeota	0	5	0	1	1	2	2	1	3	2	1	0
Bicosoecida	0	1	2	1	1	4	1	1	0	3	4	3
Chaetognatha	2	0	0	1	4	7	7	1	0	10	3	3
DTB120	0	1	0	0	0	0	0	0	0	0	0	0
MBNT15	0	0	0	0	0	0	0	0	1	0	0	0
Bangiales	4	3	6	2	3	7	3	6	3	6	9	8
Echinodermata	5	2	3	0	2	5	4	4	4	3	0	3
Verrucomicrobiota	319	13408	204	13208	2633	1038	2734	109	12317	2303	188	4757
Chytridiomycota	0	0	0	0	1	1	0	0	0	0	1	0
Cephalochordata	0	0	0	0	0	0	1	0	0	0	0	0
Rhombozoa	0	2	0	1	1	1	0	0	0	0	2	0
Proteobacteria	164471	609216	127790	1166046	851953	268421	751212	284756	270097	167954	175907	97858
Coprothermobacterota	0	0	0	0	0	0	0	0	1	0	0	0
Planctomycetota	8	47	11	27	242	120	832	367	745	287	100	463
LCP-89	0	0	0	3	4	0	2	1	0	1	0	2
Abditibacteriota	0	0	0	0	1	0	0	0	0	1	0	0
Mollusca	184	87	51	94	151	174	165	226	121	180	386	288
Ascomycota	23	63	171	184	257	49	181	94	62	64	28	79
Mucoromycota	0	0	0	2	1	1	0	1	1	0	1	0
Fermentibacterota	0	0	0	0	0	1	0	0	0	0	0	0
Florideophycidae	0	0	0	0	0	0	0	0	0	0	0	1
Dadabacteria	0	0	0	1	13	1	5	5	19	5	6	4
Annelida	34	12	45	16	31	30	63	30	43	52	39	81
Lophophorata	1	1	1	1	0	1	0	0	0	0	0	1
Kathablepharidae	1	0	0	0	0	0	0	0	0	0	0	0
Patescibacteria	11	39	15	60	30	402	417	91	451	406	21	14
Gnathostomulida	3	0	1	0	1	0	3	2	0	0	1	0
Micrarchaeota	0	0	0	0	0	0	0	0	0	0	0	1
Incertae_Sedis	1	3	1	0	4	2	34	80	1	0	2	43
Retaria	31	13	18	28	24	32	23	24	10	28	30	29
Vertebrata	102952	67442	70333	73968	66258	101418	112389	123442	57046	88505	97221	156716
Aenigmarchaeota	0	0	0	1	1	1	2	3	6	0	0	1
Bacteroidota	52275	685123	129602	382494	285079	133001	313465	149088	139604	117842	50441	117331
Halanaerobiaeota	0	2	0	2	1	0	0	1	3	0	0	0
Tunicata	5	0	0	2	7	5	4	6	2	5	5	9
Caldatribacteriota	0	0	0	0	0	0	0	0	1	0	0	0
Latescibacterota	236	962	11	337	100	100	86	159	212	325	119	139
Acidobacteriota	740	6051	1845	4964	2610	26	76	50	64	47	324	21
Thermoplasmatota	1034	652	531	19961	6870	2046	5835	5063	8634	2611	1661	2317
Cryptomycota	6	2	0	1	4	2	5	7	8	8	11	11
Rotifera	0	0	0	0	2	1	1	1	0	3	2	2
Desulfobacterota	6583	25173	16295	24351	11833	9856	20822	19429	37513	12850	7434	10622
Phragmoplastophyta	37322	11619	28854	17036	35605	43523	39247	44900	14700	44515	35222	36871
Synergistota	198	11195	2899	16249	2803	3663	9330	5008	7702	6504	1672	3205
Halobacterota	2	71	0	8	9	1454	6574	9081	24962	7	3	1715
Hydrogenedentes	0	1	0	0	1	0	0	0	3	0	1	1
Chloroflexi	27	120	20	109	184	418	967	414	1667	417	83	302
Nitrospinota	24	50	515	196	99	554	760	701	1936	418	432	485
Zoopagomycota	0	0	0	0	1	1	1	1	0	2	0	1
GN01	0	1	1	2	1	1	1	0	0	0	0	0
Spirochaetota	2695	9133	34395	2107	18587	7859	53072	7932	10348	10046	7356	12304
Heterolobosea	0	0	0	0	1	0	1	0	0	0	0	0
Labyrinthulomycetes	0	0	0	0	0	0	12	1	1	90	2	8
Fibrobacterota	1423	21444	7311	9111	28414	10790	20645	19172	7197	11817	6406	9729
RCP2-54	0	0	0	0	0	0	0	0	2	0	0	0
Thermotogota	1	7	0	4	1	0	1	1	0	0	1	0
Microsporidia	0	0	0	0	0	0	0	1	1	0	0	0
Entotheonellaeota	0	1	0	0	0	0	1	1	1	6	0	2
Campylobacterota	18945	81062	102010	691161	101201	73916	169400	116025	173839	121490	64172	44189
Tardigrada	1	0	0	0	0	0	0	0	0	0	0	0
Nanoarchaeota	0	0	0	2	0	1	1	1	1	0	0	0
WS1	0	0	0	0	0	0	0	0	0	0	0	1
WS2	0	0	0	1	2	0	0	1	0	1	0	0
Ciliophora	4	0	7	2	4	8	6	7	6	6	5	8
Myxococcota	6	32	39	34	27	166	81	29	200	20	44	41
