# Supplementary material for: Microbial inoculum effects on the rumen epithelial transcriptome and rumen epimural metatranscriptome in calves
Source: Sci Rep. 2024 Jul 23;14:16914. doi: 10.1038/s41598-024-65685-y (PMC11266570; doi:10.1038/s41598-024-65685-y)
Supplement: Supplementary file 4 — Supplementary Table S3. [file 41598_2024_65685_MOESM4_ESM.xlsx]

## Sheet: KEGG-MD
		P-value			P<0.05
$M00001	Kruskal-Wallis chi-squared = 0.96154, df = 2, p-value = 0.6183	0.6183		Dominance	Modules	ARF	BE	PE	SEM	P-value	Description
$M00002	Kruskal-Wallis chi-squared = 1.8846, df = 2, p-value = 0.3897	0.3897		PE	M00033	0	0.51946	0.564427	0.0977669	0.04786	Ectoine biosynthesis, aspartate => ectoine
$M00003	Kruskal-Wallis chi-squared = 0.26923, df = 2, p-value = 0.8741	0.8741		BE&PE	M00086	0.951612	2.43741	1.89371	0.350417	0.03877	beta-Oxidation, acyl-CoA synthesis
$M00004	Kruskal-Wallis chi-squared = 5.3462, df = 2, p-value = 0.06904	0.06904		PE	M00215	0.0473891	0.114103	0.264521	0.0383008	0.01729	D-Xylose transport system
$M00005	Kruskal-Wallis chi-squared = 1.6538, df = 2, p-value = 0.4374	0.4374		BE&PE	M00334	0.0344624	0.109831	0.137367	0.0162705	0.03078	Type VI secretion system
$M00006	Kruskal-Wallis chi-squared = 1.8846, df = 2, p-value = 0.3897	0.3897		BE&PE	M00347	0.0417953	0.111402	0.119394	0.0125177	0.02491	Methanogenesis, formate => methane
$M00007	Kruskal-Wallis chi-squared = 4.6538, df = 2, p-value = 0.0976	0.0976		BE&PE	M00350	0.0166472	0.224017	0.172233	0.0395459	0.02491	Capsaicin biosynthesis, L-Phenylalanine => Capsaicin
$M00008	Kruskal-Wallis chi-squared = 2.4231, df = 2, p-value = 0.2977	0.2977
$M00009	Kruskal-Wallis chi-squared = 0.80769, df = 2, p-value = 0.6677	0.6677			Pairwise wilcox test
$M00010	Kruskal-Wallis chi-squared = 1.1923, df = 2, p-value = 0.5509	0.5509				ARF	BE	PE
$M00011	Kruskal-Wallis chi-squared = 2.9231, df = 2, p-value = 0.2319	0.2319			M00033	a	ab	b
$M00012	Kruskal-Wallis chi-squared = 0.34615, df = 2, p-value = 0.8411	0.8411			M00086	a	b	b
$M00013	Kruskal-Wallis chi-squared = 0.12544, df = 2, p-value = 0.9392	0.9392			M00215	a	a	b
$M00014	Kruskal-Wallis chi-squared = 1.8846, df = 2, p-value = 0.3897	0.3897			M00334	a	b	b
$M00015	Kruskal-Wallis chi-squared = 2.4615, df = 2, p-value = 0.2921	0.2921			M00347	A	B	B
$M00016	Kruskal-Wallis chi-squared = 0.80769, df = 2, p-value = 0.6677	0.6677			M00350	A	B	B
$M00017	Kruskal-Wallis chi-squared = 0.038462, df = 2, p-value = 0.981	0.981
$M00018	Kruskal-Wallis chi-squared = 1.0385, df = 2, p-value = 0.595	0.595			Lowercase = 0.05<P<=0.1
$M00019	Kruskal-Wallis chi-squared = 3.2308, df = 2, p-value = 0.1988	0.1988			Uppercase = P <=0.05
$M00020	Kruskal-Wallis chi-squared = 1.1923, df = 2, p-value = 0.5509	0.5509
$M00021	Kruskal-Wallis chi-squared = 2.8077, df = 2, p-value = 0.2457	0.2457			Round-up
$M00022	Kruskal-Wallis chi-squared = 0.5, df = 2, p-value = 0.7788	0.7788			P<0.05
$M00023	Kruskal-Wallis chi-squared = 1.5, df = 2, p-value = 0.4724	0.4724		Dominance	Modules	ARF	BE	PE	SEM	P-value	Description
$M00025	Kruskal-Wallis chi-squared = 0.26923, df = 2, p-value = 0.8741	0.8741		PE	M00033	0	0.519	0.564	0.098	0.048	Ectoine biosynthesis, aspartate => ectoine
$M00026	Kruskal-Wallis chi-squared = 1.1923, df = 2, p-value = 0.5509	0.5509		BE&PE	M00086	0.952	2.437	1.894	0.35	0.039	beta-Oxidation, acyl-CoA synthesis
$M00027	Kruskal-Wallis chi-squared = 2.4231, df = 2, p-value = 0.2977	0.2977		PE	M00215	0.047	0.114	0.265	0.038	0.017	D-Xylose transport system
$M00028	Kruskal-Wallis chi-squared = 5.8077, df = 2, p-value = 0.05481	0.05481		BE&PE	M00334	0.034	0.11	0.137	0.016	0.031	Type VI secretion system
$M00029	Kruskal-Wallis chi-squared = 5.1154, df = 2, p-value = 0.07748	0.07748		BE&PE	M00347	0.042	0.111	0.119	0.013	0.025	Methanogenesis, formate => methane
$M00030	Kruskal-Wallis chi-squared = 0.5, df = 2, p-value = 0.7788	0.7788		BE&PE	M00350	0.017	0.224	0.172	0.04	0.025	Capsaicin biosynthesis, L-Phenylalanine => Capsaicin
$M00031	Kruskal-Wallis chi-squared = 3.1596, df = 2, p-value = 0.206	0.206
$M00032	Kruskal-Wallis chi-squared = 0.5, df = 2, p-value = 0.7788	0.7788			Round-up
$M00033	Kruskal-Wallis chi-squared = 6.0789, df = 2, p-value = 0.04786	0.04786			P<0.05
$M00034	Kruskal-Wallis chi-squared = 0.26923, df = 2, p-value = 0.8741	0.8741		Dominance	Modules	ARF	BE	PE	SEM	P-value	Description
$M00035	Kruskal-Wallis chi-squared = 1.6538, df = 2, p-value = 0.4374	0.4374		PE	M00033	0	0.519	0.564	0.098	0.048	Ectoine biosynthesis, aspartate => ectoine
$M00036	Kruskal-Wallis chi-squared = 1.6538, df = 2, p-value = 0.4374	0.4374		PE	M00215	0.047	0.114	0.265	0.038	0.017	D-Xylose transport system
$M00037	Kruskal-Wallis chi-squared = 0.73077, df = 2, p-value = 0.6939	0.6939		BE&PE	M00086	0.952	2.437	1.894	0.35	0.039	beta-Oxidation, acyl-CoA synthesis
$M00039	Kruskal-Wallis chi-squared = 2.0542, df = 2, p-value = 0.358	0.358		BE&PE	M00334	0.034	0.11	0.137	0.016	0.031	Type VI secretion system
$M00045	Kruskal-Wallis chi-squared = 1.8462, df = 2, p-value = 0.3973	0.3973		BE&PE	M00347	0.042	0.111	0.119	0.013	0.025	Methanogenesis, formate => methane
$M00046	Kruskal-Wallis chi-squared = 0.5, df = 2, p-value = 0.7788	0.7788		BE&PE	M00350	0.017	0.224	0.172	0.04	0.025	Capsaicin biosynthesis, L-Phenylalanine => Capsaicin
$M00047	Kruskal-Wallis chi-squared = 1.8846, df = 2, p-value = 0.3897	0.3897
$M00048	Kruskal-Wallis chi-squared = 2, df = 2, p-value = 0.3679	0.3679
$M00049	Kruskal-Wallis chi-squared = 0.5, df = 2, p-value = 0.7788	0.7788
$M00050	Kruskal-Wallis chi-squared = 0.5, df = 2, p-value = 0.7788	0.7788
$M00051	Kruskal-Wallis chi-squared = 0.61538, df = 2, p-value = 0.7351	0.7351
$M00052	Kruskal-Wallis chi-squared = 4.9615, df = 2, p-value = 0.08368	0.08368
$M00053	Kruskal-Wallis chi-squared = 4.1538, df = 2, p-value = 0.1253	0.1253
$M00060	Kruskal-Wallis chi-squared = 0.5, df = 2, p-value = 0.7788	0.7788
$M00061	Kruskal-Wallis chi-squared = 0.5, df = 2, p-value = 0.7788	0.7788
$M00063	Kruskal-Wallis chi-squared = 1.8462, df = 2, p-value = 0.3973	0.3973
$M00064	Kruskal-Wallis chi-squared = 0.73077, df = 2, p-value = 0.6939	0.6939
$M00073	Kruskal-Wallis chi-squared = 0.34615, df = 2, p-value = 0.8411	0.8411
$M00078	Kruskal-Wallis chi-squared = 2.5769, df = 2, p-value = 0.2757	0.2757
$M00079	Kruskal-Wallis chi-squared = 0.11538, df = 2, p-value = 0.9439	0.9439
$M00082	Kruskal-Wallis chi-squared = 1.8846, df = 2, p-value = 0.3897	0.3897
$M00083	Kruskal-Wallis chi-squared = 1.6538, df = 2, p-value = 0.4374	0.4374
$M00085	Kruskal-Wallis chi-squared = 0.11538, df = 2, p-value = 0.9439	0.9439
$M00086	Kruskal-Wallis chi-squared = 6.5, df = 2, p-value = 0.03877	0.03877
$M00087	Kruskal-Wallis chi-squared = 0.067544, df = 2, p-value = 0.9668	0.9668
$M00088	Kruskal-Wallis chi-squared = 2.1923, df = 2, p-value = 0.3342	0.3342
$M00089	Kruskal-Wallis chi-squared = 0.73077, df = 2, p-value = 0.6939	0.6939
$M00092	Kruskal-Wallis chi-squared = 3.0385, df = 2, p-value = 0.2189	0.2189
$M00093	Kruskal-Wallis chi-squared = 1.0769, df = 2, p-value = 0.5836	0.5836
$M00094	Kruskal-Wallis chi-squared = 3.5, df = 2, p-value = 0.1738	0.1738
$M00095	Kruskal-Wallis chi-squared = 4.3228, df = 2, p-value = 0.1152	0.1152
$M00096	Kruskal-Wallis chi-squared = 0, df = 2, p-value = 1	1
$M00114	Kruskal-Wallis chi-squared = 0.26923, df = 2, p-value = 0.8741	0.8741
$M00115	Kruskal-Wallis chi-squared = 5.6923, df = 2, p-value = 0.05807	0.05807
$M00116	Kruskal-Wallis chi-squared = 0, df = 2, p-value = 1	1
$M00117	Kruskal-Wallis chi-squared = 0.5, df = 2, p-value = 0.7788	0.7788
$M00119	Kruskal-Wallis chi-squared = 0.038462, df = 2, p-value = 0.981	0.981
$M00120	Kruskal-Wallis chi-squared = 0.46154, df = 2, p-value = 0.7939	0.7939
$M00121	Kruskal-Wallis chi-squared = 3.7308, df = 2, p-value = 0.1548	0.1548
$M00122	Kruskal-Wallis chi-squared = 0.15385, df = 2, p-value = 0.926	0.926
$M00123	Kruskal-Wallis chi-squared = 1.6538, df = 2, p-value = 0.4374	0.4374
$M00124	Kruskal-Wallis chi-squared = 1.3846, df = 2, p-value = 0.5004	0.5004
$M00125	Kruskal-Wallis chi-squared = 0.34615, df = 2, p-value = 0.8411	0.8411
$M00126	Kruskal-Wallis chi-squared = 0.34615, df = 2, p-value = 0.8411	0.8411
$M00127	Kruskal-Wallis chi-squared = 1.6538, df = 2, p-value = 0.4374	0.4374
$M00129	Kruskal-Wallis chi-squared = 2.8846, df = 2, p-value = 0.2364	0.2364
$M00131	Kruskal-Wallis chi-squared = 1.4231, df = 2, p-value = 0.4909	0.4909
$M00133	Kruskal-Wallis chi-squared = 2.4231, df = 2, p-value = 0.2977	0.2977
$M00134	Kruskal-Wallis chi-squared = 1.6538, df = 2, p-value = 0.4374	0.4374
$M00135	Kruskal-Wallis chi-squared = 0.26923, df = 2, p-value = 0.8741	0.8741
$M00140	Kruskal-Wallis chi-squared = 0.80769, df = 2, p-value = 0.6677	0.6677
$M00141	Kruskal-Wallis chi-squared = 1.0769, df = 2, p-value = 0.5836	0.5836
$M00142	Kruskal-Wallis chi-squared = 2, df = 2, p-value = 0.3679	0.3679
$M00143	Kruskal-Wallis chi-squared = 0.26923, df = 2, p-value = 0.8741	0.8741
$M00144	Kruskal-Wallis chi-squared = 3.5769, df = 2, p-value = 0.1672	0.1672
$M00145	Kruskal-Wallis chi-squared = 0.46154, df = 2, p-value = 0.7939	0.7939
$M00148	Kruskal-Wallis chi-squared = 2.3462, df = 2, p-value = 0.3094	0.3094
$M00149	Kruskal-Wallis chi-squared = 2.8077, df = 2, p-value = 0.2457	0.2457
$M00150	Kruskal-Wallis chi-squared = 1.1923, df = 2, p-value = 0.5509	0.5509
$M00152	Kruskal-Wallis chi-squared = 0, df = 2, p-value = 1	1
$M00153	Kruskal-Wallis chi-squared = 3.7308, df = 2, p-value = 0.1548	0.1548
$M00154	Kruskal-Wallis chi-squared = 1.1923, df = 2, p-value = 0.5509	0.5509
$M00155	Kruskal-Wallis chi-squared = 1.6538, df = 2, p-value = 0.4374	0.4374
$M00156	Kruskal-Wallis chi-squared = 2.5769, df = 2, p-value = 0.2757	0.2757
$M00157	Kruskal-Wallis chi-squared = 1.8846, df = 2, p-value = 0.3897	0.3897
$M00158	Kruskal-Wallis chi-squared = 0.96154, df = 2, p-value = 0.6183	0.6183
$M00159	Kruskal-Wallis chi-squared = 1.3846, df = 2, p-value = 0.5004	0.5004
$M00160	Kruskal-Wallis chi-squared = 3.2308, df = 2, p-value = 0.1988	0.1988
$M00164	Kruskal-Wallis chi-squared = 1.8846, df = 2, p-value = 0.3897	0.3897
$M00165	Kruskal-Wallis chi-squared = 0.34615, df = 2, p-value = 0.8411	0.8411
$M00166	Kruskal-Wallis chi-squared = 1.8462, df = 2, p-value = 0.3973	0.3973
$M00167	Kruskal-Wallis chi-squared = 0.73077, df = 2, p-value = 0.6939	0.6939
$M00168	Kruskal-Wallis chi-squared = 0.15385, df = 2, p-value = 0.926	0.926
$M00169	Kruskal-Wallis chi-squared = 0.11538, df = 2, p-value = 0.9439	0.9439
$M00170	Kruskal-Wallis chi-squared = 3.0385, df = 2, p-value = 0.2189	0.2189
$M00171	Kruskal-Wallis chi-squared = 2.8077, df = 2, p-value = 0.2457	0.2457
$M00172	Kruskal-Wallis chi-squared = 0.61538, df = 2, p-value = 0.7351	0.7351
$M00173	Kruskal-Wallis chi-squared = 0.73077, df = 2, p-value = 0.6939	0.6939
$M00174	Kruskal-Wallis chi-squared = 5.1154, df = 2, p-value = 0.07748	0.07748
$M00175	Kruskal-Wallis chi-squared = 0.96154, df = 2, p-value = 0.6183	0.6183
$M00176	Kruskal-Wallis chi-squared = 2.8077, df = 2, p-value = 0.2457	0.2457
$M00177	Kruskal-Wallis chi-squared = 2.8077, df = 2, p-value = 0.2457	0.2457
$M00178	Kruskal-Wallis chi-squared = 2, df = 2, p-value = 0.3679	0.3679
$M00179	Kruskal-Wallis chi-squared = 4.5, df = 2, p-value = 0.1054	0.1054
$M00180	Kruskal-Wallis chi-squared = 2.1923, df = 2, p-value = 0.3342	0.3342
$M00183	Kruskal-Wallis chi-squared = 0.34615, df = 2, p-value = 0.8411	0.8411
$M00184	Kruskal-Wallis chi-squared = 2, df = 2, p-value = 0.3679	0.3679
$M00188	Kruskal-Wallis chi-squared = 1.1923, df = 2, p-value = 0.5509	0.5509
$M00189	Kruskal-Wallis chi-squared = 4.9615, df = 2, p-value = 0.08368	0.08368
$M00190	Kruskal-Wallis chi-squared = 1.8846, df = 2, p-value = 0.3897	0.3897
$M00194	Kruskal-Wallis chi-squared = 1.8462, df = 2, p-value = 0.3973	0.3973
$M00197	Kruskal-Wallis chi-squared = 1.8516, df = 2, p-value = 0.3962	0.3962
$M00198	Kruskal-Wallis chi-squared = 0.5, df = 2, p-value = 0.7788	0.7788
$M00207	Kruskal-Wallis chi-squared = 0.15385, df = 2, p-value = 0.926	0.926
$M00209	Kruskal-Wallis chi-squared = 1.65, df = 2, p-value = 0.4382	0.4382
$M00210	Kruskal-Wallis chi-squared = 0.26923, df = 2, p-value = 0.8741	0.8741
$M00212	Kruskal-Wallis chi-squared = 0.038462, df = 2, p-value = 0.981	0.981
$M00214	Kruskal-Wallis chi-squared = 0.80769, df = 2, p-value = 0.6677	0.6677
$M00215	Kruskal-Wallis chi-squared = 8.1154, df = 2, p-value = 0.01729	0.01729
$M00216	Kruskal-Wallis chi-squared = 1.4231, df = 2, p-value = 0.4909	0.4909
$M00222	Kruskal-Wallis chi-squared = 1.8846, df = 2, p-value = 0.3897	0.3897
$M00223	Kruskal-Wallis chi-squared = 0.80769, df = 2, p-value = 0.6677	0.6677
$M00227	Kruskal-Wallis chi-squared = 0.61538, df = 2, p-value = 0.7351	0.7351
$M00234	Kruskal-Wallis chi-squared = 0.80769, df = 2, p-value = 0.6677	0.6677
$M00236	Kruskal-Wallis chi-squared = 1.0385, df = 2, p-value = 0.595	0.595
$M00237	Kruskal-Wallis chi-squared = 0.26923, df = 2, p-value = 0.8741	0.8741
$M00238	Kruskal-Wallis chi-squared = 0.15385, df = 2, p-value = 0.926	0.926
$M00239	Kruskal-Wallis chi-squared = 2.8846, df = 2, p-value = 0.2364	0.2364
$M00240	Kruskal-Wallis chi-squared = 2.1923, df = 2, p-value = 0.3342	0.3342
$M00242	Kruskal-Wallis chi-squared = 2.5769, df = 2, p-value = 0.2757	0.2757
$M00247	Kruskal-Wallis chi-squared = 0.96154, df = 2, p-value = 0.6183	0.6183
$M00250	Kruskal-Wallis chi-squared = 1.3846, df = 2, p-value = 0.5004	0.5004
$M00251	Kruskal-Wallis chi-squared = 4.3077, df = 2, p-value = 0.116	0.116
$M00254	Kruskal-Wallis chi-squared = 5.6538, df = 2, p-value = 0.05919	0.05919
$M00255	Kruskal-Wallis chi-squared = 0.5, df = 2, p-value = 0.7788	0.7788
$M00256	Kruskal-Wallis chi-squared = 1.6538, df = 2, p-value = 0.4374	0.4374
$M00258	Kruskal-Wallis chi-squared = 1.3846, df = 2, p-value = 0.5004	0.5004
$M00260	Kruskal-Wallis chi-squared = 1.8462, df = 2, p-value = 0.3973	0.3973
$M00266	Kruskal-Wallis chi-squared = 2.1803, df = 2, p-value = 0.3362	0.3362
$M00268	Kruskal-Wallis chi-squared = 1.1159, df = 2, p-value = 0.5724	0.5724
$M00269	Kruskal-Wallis chi-squared = 4.8846, df = 2, p-value = 0.08696	0.08696
$M00272	Kruskal-Wallis chi-squared = 1.8735, df = 2, p-value = 0.3919	0.3919
$M00273	Kruskal-Wallis chi-squared = 1.6538, df = 2, p-value = 0.4374	0.4374
$M00275	Kruskal-Wallis chi-squared = 4.5, df = 2, p-value = 0.1054	0.1054
$M00276	Kruskal-Wallis chi-squared = 0.26923, df = 2, p-value = 0.8741	0.8741
$M00277	Kruskal-Wallis chi-squared = 5.6538, df = 2, p-value = 0.05919	0.05919
$M00279	Kruskal-Wallis chi-squared = 3.2308, df = 2, p-value = 0.1988	0.1988
$M00283	Kruskal-Wallis chi-squared = 1.5, df = 2, p-value = 0.4724	0.4724
$M00287	Kruskal-Wallis chi-squared = 0.26923, df = 2, p-value = 0.8741	0.8741
$M00295	Kruskal-Wallis chi-squared = 3.9615, df = 2, p-value = 0.138	0.138
$M00296	Kruskal-Wallis chi-squared = 0.038462, df = 2, p-value = 0.981	0.981
$M00299	Kruskal-Wallis chi-squared = 0.73077, df = 2, p-value = 0.6939	0.6939
$M00300	Kruskal-Wallis chi-squared = 5.3939, df = 2, p-value = 0.06741	0.06741
$M00307	Kruskal-Wallis chi-squared = 0.80769, df = 2, p-value = 0.6677	0.6677
$M00308	Kruskal-Wallis chi-squared = 4.9615, df = 2, p-value = 0.08368	0.08368
$M00310	Kruskal-Wallis chi-squared = 0.26923, df = 2, p-value = 0.8741	0.8741
$M00311	Kruskal-Wallis chi-squared = 2, df = 2, p-value = 0.3679	0.3679
$M00313	Kruskal-Wallis chi-squared = 2.4231, df = 2, p-value = 0.2977	0.2977
$M00314	Kruskal-Wallis chi-squared = 0.15603, df = 2, p-value = 0.925	0.925
$M00320	Kruskal-Wallis chi-squared = 0.15385, df = 2, p-value = 0.926	0.926
$M00331	Kruskal-Wallis chi-squared = 4.1923, df = 2, p-value = 0.1229	0.1229
$M00334	Kruskal-Wallis chi-squared = 6.9615, df = 2, p-value = 0.03078	0.03078
$M00335	Kruskal-Wallis chi-squared = 0.038462, df = 2, p-value = 0.981	0.981
$M00336	Kruskal-Wallis chi-squared = 2.4231, df = 2, p-value = 0.2977	0.2977
$M00338	Kruskal-Wallis chi-squared = 2.6921, df = 2, p-value = 0.2603	0.2603
$M00339	Kruskal-Wallis chi-squared = 1.1965, df = 2, p-value = 0.5498	0.5498
$M00344	Kruskal-Wallis chi-squared = 1.3846, df = 2, p-value = 0.5004	0.5004
$M00345	Kruskal-Wallis chi-squared = 3.8459, df = 2, p-value = 0.1462	0.1462
$M00346	Kruskal-Wallis chi-squared = 2.4615, df = 2, p-value = 0.2921	0.2921
$M00347	Kruskal-Wallis chi-squared = 7.3846, df = 2, p-value = 0.02491	0.02491
$M00350	Kruskal-Wallis chi-squared = 7.3846, df = 2, p-value = 0.02491	0.02491
$M00351	Kruskal-Wallis chi-squared = 1.8846, df = 2, p-value = 0.3897	0.3897
$M00352	Kruskal-Wallis chi-squared = 1.6538, df = 2, p-value = 0.4374	0.4374
$M00354	Kruskal-Wallis chi-squared = 0.11538, df = 2, p-value = 0.9439	0.9439
$M00355	Kruskal-Wallis chi-squared = 1.1923, df = 2, p-value = 0.5509	0.5509
$M00359	Kruskal-Wallis chi-squared = 1.0385, df = 2, p-value = 0.595	0.595
$M00360	Kruskal-Wallis chi-squared = 0.61538, df = 2, p-value = 0.7351	0.7351
$M00361	Kruskal-Wallis chi-squared = 0.26923, df = 2, p-value = 0.8741	0.8741
$M00362	Kruskal-Wallis chi-squared = 0.15385, df = 2, p-value = 0.926	0.926
$M00364	Kruskal-Wallis chi-squared = 1.3846, df = 2, p-value = 0.5004	0.5004
$M00365	Kruskal-Wallis chi-squared = 1.6538, df = 2, p-value = 0.4374	0.4374
$M00366	Kruskal-Wallis chi-squared = 0.11538, df = 2, p-value = 0.9439	0.9439
$M00368	Kruskal-Wallis chi-squared = 1.1136, df = 2, p-value = 0.573	0.573
$M00373	Kruskal-Wallis chi-squared = 1.9113, df = 2, p-value = 0.3846	0.3846
$M00374	Kruskal-Wallis chi-squared = 0.038462, df = 2, p-value = 0.981	0.981
$M00375	Kruskal-Wallis chi-squared = 2.4231, df = 2, p-value = 0.2977	0.2977
$M00376	Kruskal-Wallis chi-squared = 3.7308, df = 2, p-value = 0.1548	0.1548
$M00377	Kruskal-Wallis chi-squared = 0.5, df = 2, p-value = 0.7788	0.7788
