# Supplementary material for: Microbial inoculum effects on the rumen epithelial transcriptome and rumen epimural metatranscriptome in calves
Source: Sci Rep. 2024 Jul 23;14:16914. doi: 10.1038/s41598-024-65685-y (PMC11266570; doi:10.1038/s41598-024-65685-y)
Supplement: Supplementary file 5 — Supplementary Table S4. [file 41598_2024_65685_MOESM5_ESM.xlsx]

## Sheet: Rumen_gene_microbe_sig_associat
Gene	Gene Mean Read Counts	Genus	Genus Mean Read Counts	Pearson's R	p-value
DCN	2376.58	Roseburia	342.333	0.727087	0.00737762
DCN	2376.58	Lachnospira	112.667	0.724026	0.00775647
DCN	2376.58	[Eubacterium]_nodatum_group	1945.5	0.71737	0.00863047
DCN	2376.58	Family_XIII_AD3011_group	701.5	0.717962	0.00854983
DCN	2376.58	Bifidobacterium	4608.17	0.767892	0.00353893
DCN	2376.58	Selenomonas	683.833	0.708954	0.00983844
DCN	2376.58	NS5_marine_group	1533.92	0.725702	0.00754723
DCN	2376.58	[Eubacterium]_cellulosolvens_group	45.4167	0.811311	0.00135921
DCN	2376.58	Lachnoclostridium	127	0.734291	0.00654068
DCN	2376.58	Erysipelotrichaceae_UCG-002	9074.83	0.825543	0.000941997
DCN	2376.58	Syntrophococcus	956.167	0.712195	0.00935927
DCN	2376.58	Incertae_Sedis	72.8333	0.729035	0.0071438
DCN	2376.58	[Ruminococcus]_gauvreauii_group	503.833	0.743182	0.00560864
SLCO4A1	82.8333	Butyricimonas	306.667	0.813129	0.00129921
RAP1GAP	146.417	Monoglobus	514	0.739131	0.00601996
RAP1GAP	146.417	Parabacteroides	198	0.731335	0.00687495
ZNF599	220.5	Alistipes	236	0.815724	0.00121713
ZNF599	220.5	Acidaminococcus	1609.17	0.880573	0.00015606
ZNF599	220.5	Roseburia	342.333	0.953208	1.63284e-06
ZNF599	220.5	Lachnospiraceae_UCG-010	54.6667	0.795966	0.00195464
ZNF599	220.5	Dialister	1973.5	0.905632	5.02123e-05
ZNF599	220.5	Lachnospira	112.667	0.953099	1.65164e-06
ZNF599	220.5	Myroides	46474	0.841607	0.000597991
ZNF599	220.5	Desulfovibrio	4736.92	0.785226	0.00247759
ZNF599	220.5	[Eubacterium]_nodatum_group	1945.5	0.933042	9.46631e-06
ZNF599	220.5	Prevotella_7	51890.1	0.821755	0.00104175
ZNF599	220.5	Pseudoramibacter	1391.08	0.884043	0.000135489
ZNF599	220.5	Aeromonas	20	0.724213	0.00773295
ZNF599	220.5	Family_XIII_AD3011_group	701.5	0.945214	3.54409e-06
ZNF599	220.5	Ruminococcus	1466.25	0.722028	0.00801151
ZNF599	220.5	Clostridium_sensu_stricto_18	20	0.762243	0.00395007
ZNF599	220.5	Pyramidobacter	886.75	0.914027	3.19738e-05
ZNF599	220.5	Bifidobacterium	4608.17	0.955617	1.2587e-06
ZNF599	220.5	Anaerosinus	850.75	0.958897	8.62261e-07
ZNF599	220.5	Mitsuokella	162.25	0.948913	2.51462e-06
ZNF599	220.5	Erysipelotrichaceae_UCG-009	3770.58	0.788638	0.00230114
ZNF599	220.5	Oxalobacter	38.3333	0.775196	0.00305652
ZNF599	220.5	Prevotellaceae_UCG-001	2229.08	0.77381	0.00314395
ZNF599	220.5	Intestinimonas	28.6667	0.909805	4.03399e-05
ZNF599	220.5	Selenomonas	683.833	0.943829	4.00607e-06
ZNF599	220.5	NS5_marine_group	1533.92	0.937584	6.71442e-06
ZNF599	220.5	Blautia	609.333	0.874503	0.000197856
ZNF599	220.5	Prevotella_9	676.583	0.924157	1.73827e-05
ZNF599	220.5	Mycoplasma	13019.2	0.896237	7.94042e-05
ZNF599	220.5	[Eubacterium]_cellulosolvens_group	45.4167	0.771137	0.00331796
ZNF599	220.5	Lachnoclostridium	127	0.824166	0.000977369
ZNF599	220.5	Agathobacter	25.5833	0.754334	0.00458526
ZNF599	220.5	Veillonella	21.5833	0.829675	0.000841787
ZNF599	220.5	Erysipelotrichaceae_UCG-002	9074.83	0.945571	3.43242e-06
ZNF599	220.5	Alloprevotella	809	0.94528	3.52347e-06
ZNF599	220.5	Syntrophococcus	956.167	0.884762	0.000131502
ZNF599	220.5	Megasphaera	1868	0.81461	0.00125186
ZNF599	220.5	UCG-002	50.4167	0.801668	0.00171393
ZNF599	220.5	Incertae_Sedis	72.8333	0.829429	0.000847517
ZNF599	220.5	Prevotella	6213.25	0.840214	0.000623212
ZNF599	220.5	[Ruminococcus]_gauvreauii_group	503.833	0.8602	0.000330986
ZNF599	220.5	Ureaplasma	2572.08	0.885381	0.000128148
SERTAD1	191.833	Suttonella	21.1667	0.722049	0.00800883
TMEM5	54.8333	[Ruminococcus]_gauvreauii_group	503.833	0.732323	0.00676184
CHST15	99.9167	Intestinimonas	28.6667	0.709448	0.00976415
CHST15	99.9167	[Eubacterium]_cellulosolvens_group	45.4167	0.76693	0.00360653
CHST15	99.9167	Incertae_Sedis	72.8333	0.710293	0.00963828
CHST15	99.9167	Prevotella	6213.25	0.744559	0.00547374
KIAA1009	60.6667	Alistipes	236	0.758796	0.0042181
KIAA1009	60.6667	Acidaminococcus	1609.17	0.719399	0.0083566
KIAA1009	60.6667	Roseburia	342.333	0.811246	0.00136138
KIAA1009	60.6667	Dialister	1973.5	0.711189	0.0095061
KIAA1009	60.6667	Lachnospira	112.667	0.811844	0.00134139
KIAA1009	60.6667	[Eubacterium]_nodatum_group	1945.5	0.733371	0.0066434
KIAA1009	60.6667	Pseudoramibacter	1391.08	0.788723	0.00229683
KIAA1009	60.6667	Family_XIII_AD3011_group	701.5	0.786011	0.0024361
KIAA1009	60.6667	Bifidobacterium	4608.17	0.77428	0.00311409
KIAA1009	60.6667	Anaerosinus	850.75	0.787564	0.00235557
KIAA1009	60.6667	Mitsuokella	162.25	0.744649	0.00546503
KIAA1009	60.6667	Intestinimonas	28.6667	0.789844	0.00224108
KIAA1009	60.6667	Selenomonas	683.833	0.749442	0.00501508
KIAA1009	60.6667	NS5_marine_group	1533.92	0.828975	0.000858152
KIAA1009	60.6667	Prevotella_9	676.583	0.729927	0.00703857
KIAA1009	60.6667	Mycoplasma	13019.2	0.720705	0.00818386
KIAA1009	60.6667	[Eubacterium]_cellulosolvens_group	45.4167	0.712482	0.0093176
KIAA1009	60.6667	Erysipelotrichaceae_UCG-002	9074.83	0.797632	0.00188179
KIAA1009	60.6667	Alloprevotella	809	0.812158	0.00133098
KIAA1009	60.6667	Syntrophococcus	956.167	0.748429	0.00510772
KIAA1009	60.6667	UCG-002	50.4167	0.730526	0.00696868
KIAA1009	60.6667	Incertae_Sedis	72.8333	0.786255	0.00242331
KIAA1009	60.6667	Prevotella	6213.25	0.723527	0.00781959
DUT	312.083	Pseudoscardovia	135.833	0.717513	0.00861094
NSL1	96.4167	Epulopiscium	56.25	0.721029	0.00814136
C20H5orf42	1561.08	Acidaminococcus	1609.17	0.811157	0.00136437
C20H5orf42	1561.08	Roseburia	342.333	0.923903	1.76683e-05
C20H5orf42	1561.08	Dialister	1973.5	0.849338	0.000472048
C20H5orf42	1561.08	Lachnospira	112.667	0.929043	1.25649e-05
C20H5orf42	1561.08	Myroides	46474	0.708095	0.00996848
C20H5orf42	1561.08	Desulfovibrio	4736.92	0.712856	0.00926359
C20H5orf42	1561.08	[Eubacterium]_nodatum_group	1945.5	0.884875	0.000130888
C20H5orf42	1561.08	Pseudoramibacter	1391.08	0.820227	0.00108421
C20H5orf42	1561.08	Family_XIII_AD3011_group	701.5	0.878555	0.000169107
C20H5orf42	1561.08	Clostridium_sensu_stricto_18	20	0.77874	0.00284131
C20H5orf42	1561.08	Pyramidobacter	886.75	0.847662	0.000497418
C20H5orf42	1561.08	Bifidobacterium	4608.17	0.922786	1.89667e-05
C20H5orf42	1561.08	Anaerosinus	850.75	0.918578	2.45518e-05
C20H5orf42	1561.08	Mitsuokella	162.25	0.907005	4.67751e-05
C20H5orf42	1561.08	Oxalobacter	38.3333	0.832968	0.000767987
C20H5orf42	1561.08	Prevotellaceae_UCG-001	2229.08	0.766143	0.00366255
C20H5orf42	1561.08	Intestinimonas	28.6667	0.876951	0.000180062
C20H5orf42	1561.08	Selenomonas	683.833	0.910423	3.90175e-05
C20H5orf42	1561.08	NS5_marine_group	1533.92	0.888986	0.000109909
C20H5orf42	1561.08	Blautia	609.333	0.789327	0.00226669
C20H5orf42	1561.08	Prevotella_9	676.583	0.845568	0.000530583
C20H5orf42	1561.08	Mycoplasma	13019.2	0.80681	0.00151693
C20H5orf42	1561.08	[Eubacterium]_cellulosolvens_group	45.4167	0.709602	0.00974112
C20H5orf42	1561.08	Lachnoclostridium	127	0.780314	0.00274951
C20H5orf42	1561.08	Agathobacter	25.5833	0.735419	0.00641641
C20H5orf42	1561.08	Veillonella	21.5833	0.775999	0.0030067
C20H5orf42	1561.08	Erysipelotrichaceae_UCG-002	9074.83	0.828578	0.000867547
C20H5orf42	1561.08	Alloprevotella	809	0.90277	5.80145e-05
C20H5orf42	1561.08	Syntrophococcus	956.167	0.755342	0.00450031
C20H5orf42	1561.08	Megasphaera	1868	0.745894	0.00534528
C20H5orf42	1561.08	UCG-002	50.4167	0.710488	0.00960931
C20H5orf42	1561.08	Incertae_Sedis	72.8333	0.763482	0.00385692
C20H5orf42	1561.08	Prevotella	6213.25	0.769959	0.00339691
C20H5orf42	1561.08	Ureaplasma	2572.08	0.862348	0.000307491
EDA2R	45.25	Acidibacter	30.6667	0.780426	0.00274307
EDA2R	45.25	Microbacter	139.667	0.724428	0.0077059
EDA2R	45.25	Family_XIII_UCG-001	231.75	0.726718	0.0074225
EDA2R	45.25	Klebsiella	76715.8	0.713322	0.00919676
EDA2R	45.25	Candidatus_Methanomethylophilus	2026.67	0.767084	0.00359563
EDA2R	45.25	Sulfurimonas	33.5833	0.740708	0.00585718
EDA2R	45.25	Escherichia-Shigella	30	0.709575	0.00974519
EDA2R	45.25	Arsenophonus	298.667	0.713137	0.00922325
LRRC8C	58.9167	Roseburia	342.333	0.819427	0.00110696
LRRC8C	58.9167	Lachnospira	112.667	0.820937	0.00106431
LRRC8C	58.9167	[Eubacterium]_nodatum_group	1945.5	0.766779	0.00361725
LRRC8C	58.9167	Family_XIII_AD3011_group	701.5	0.776428	0.00298036
LRRC8C	58.9167	Bifidobacterium	4608.17	0.792188	0.00212789
LRRC8C	58.9167	Anaerosinus	850.75	0.800713	0.00175255
LRRC8C	58.9167	Mitsuokella	162.25	0.778903	0.00283173
LRRC8C	58.9167	Oxalobacter	38.3333	0.7469	0.00525008
LRRC8C	58.9167	Intestinimonas	28.6667	0.744276	0.00550123
LRRC8C	58.9167	Selenomonas	683.833	0.79492	0.00200148
LRRC8C	58.9167	NS5_marine_group	1533.92	0.738748	0.00605999
LRRC8C	58.9167	Prevotella_9	676.583	0.746928	0.00524747
LRRC8C	58.9167	Erysipelotrichaceae_UCG-002	9074.83	0.712478	0.0093182
LRRC8C	58.9167	Alloprevotella	809	0.819016	0.00111878
LRRC8C	58.9167	Ureaplasma	2572.08	0.772929	0.00320053
CRISPLD2	218.333	Acidaminococcus	1609.17	0.742251	0.00570119
CRISPLD2	218.333	Roseburia	342.333	0.844172	0.000553631
CRISPLD2	218.333	Dialister	1973.5	0.773115	0.0031885
CRISPLD2	218.333	Lachnospira	112.667	0.844459	0.000548835
CRISPLD2	218.333	Desulfovibrio	4736.92	0.718679	0.00845299
CRISPLD2	218.333	[Eubacterium]_nodatum_group	1945.5	0.830781	0.000816417
CRISPLD2	218.333	Pseudoramibacter	1391.08	0.776809	0.00295707
CRISPLD2	218.333	Family_XIII_AD3011_group	701.5	0.825144	0.000952158
CRISPLD2	218.333	Pyramidobacter	886.75	0.787272	0.00237059
CRISPLD2	218.333	Bifidobacterium	4608.17	0.890445	0.000103136
CRISPLD2	218.333	Anaerosinus	850.75	0.828987	0.000857871
CRISPLD2	218.333	Mitsuokella	162.25	0.786075	0.00243273
CRISPLD2	218.333	Oxalobacter	38.3333	0.745447	0.00538806
CRISPLD2	218.333	Intestinimonas	28.6667	0.816733	0.00118629
CRISPLD2	218.333	Selenomonas	683.833	0.845538	0.000531068
CRISPLD2	218.333	NS5_marine_group	1533.92	0.82189	0.00103806
CRISPLD2	218.333	Blautia	609.333	0.7593	0.00417806
CRISPLD2	218.333	Prevotella_9	676.583	0.724554	0.00769006
CRISPLD2	218.333	Mycoplasma	13019.2	0.762142	0.00395769
CRISPLD2	218.333	[Eubacterium]_cellulosolvens_group	45.4167	0.835665	0.000711369
CRISPLD2	218.333	Lachnoclostridium	127	0.793856	0.00205
CRISPLD2	218.333	Agathobacter	25.5833	0.789199	0.00227307
CRISPLD2	218.333	Erysipelotrichaceae_UCG-002	9074.83	0.899531	6.79635e-05
CRISPLD2	218.333	Alloprevotella	809	0.804837	0.00159033
CRISPLD2	218.333	Syntrophococcus	956.167	0.774395	0.00310678
CRISPLD2	218.333	Incertae_Sedis	72.8333	0.791378	0.00216648
CRISPLD2	218.333	Prevotella	6213.25	0.708761	0.00986746
CRISPLD2	218.333	[Ruminococcus]_gauvreauii_group	503.833	0.789633	0.0022515
CRISPLD2	218.333	Ureaplasma	2572.08	0.809891	0.00140752
EPHA3	29.75	Bifidobacterium	4608.17	0.770149	0.00338408
EPHA3	29.75	Erysipelotrichaceae_UCG-002	9074.83	0.785791	0.00244765
EPHA3	29.75	Megasphaera	1868	0.710046	0.00967496
EPHA3	29.75	Oribacterium	616.5	0.712825	0.00926808
SLIT2	165	Alistipes	236	0.72313	0.00787008
SLIT2	165	Acidaminococcus	1609.17	0.870761	0.000227665
SLIT2	165	Roseburia	342.333	0.956734	1.11015e-06
SLIT2	165	Lachnospiraceae_UCG-010	54.6667	0.757091	0.00435566
SLIT2	165	Dialister	1973.5	0.907333	4.59821e-05
SLIT2	165	Lachnospira	112.667	0.959714	7.80988e-07
SLIT2	165	Myroides	46474	0.788279	0.00231921
SLIT2	165	Desulfovibrio	4736.92	0.768558	0.00349267
SLIT2	165	[Eubacterium]_nodatum_group	1945.5	0.944415	3.8053e-06
SLIT2	165	Prevotella_7	51890.1	0.753669	0.00464196
SLIT2	165	Pseudoramibacter	1391.08	0.853789	0.000409519
SLIT2	165	Family_XIII_AD3011_group	701.5	0.942958	4.31992e-06
SLIT2	165	Clostridium_sensu_stricto_18	20	0.839412	0.000638112
SLIT2	165	Pyramidobacter	886.75	0.90073	6.4136e-05
SLIT2	165	Bifidobacterium	4608.17	0.9593	8.21352e-07
SLIT2	165	Anaerosinus	850.75	0.949343	2.41236e-06
SLIT2	165	Mitsuokella	162.25	0.927394	1.40549e-05
SLIT2	165	Oxalobacter	38.3333	0.846592	0.000514159
SLIT2	165	Prevotellaceae_UCG-001	2229.08	0.774434	0.00310438
SLIT2	165	Intestinimonas	28.6667	0.904586	5.29634e-05
SLIT2	165	Selenomonas	683.833	0.951063	2.03547e-06
SLIT2	165	NS5_marine_group	1533.92	0.914372	3.13565e-05
SLIT2	165	Blautia	609.333	0.883419	0.000139021
SLIT2	165	Prevotella_9	676.583	0.86613	0.000269293
SLIT2	165	Mycoplasma	13019.2	0.85735	0.000364296
SLIT2	165	[Eubacterium]_cellulosolvens_group	45.4167	0.851416	0.000441996
SLIT2	165	Lachnoclostridium	127	0.896899	7.69916e-05
SLIT2	165	Agathobacter	25.5833	0.868647	0.000245998
SLIT2	165	Veillonella	21.5833	0.842804	0.000576954
SLIT2	165	Erysipelotrichaceae_UCG-002	9074.83	0.922847	1.88941e-05
SLIT2	165	Alloprevotella	809	0.936588	7.25529e-06
SLIT2	165	Syntrophococcus	956.167	0.847786	0.000495505
SLIT2	165	Megasphaera	1868	0.783195	0.00258743
SLIT2	165	UCG-002	50.4167	0.755255	0.0045076
SLIT2	165	Incertae_Sedis	72.8333	0.813832	0.00127657
SLIT2	165	Prevotella	6213.25	0.799632	0.0017971
SLIT2	165	[Ruminococcus]_gauvreauii_group	503.833	0.862582	0.00030501
SLIT2	165	Ureaplasma	2572.08	0.945993	3.30383e-06
PHKB	737.083	[Ruminococcus]_gauvreauii_group	503.833	0.727058	0.00738108
UBE2Q1	626.75	Epulopiscium	56.25	0.739006	0.00603301
SCN7A	97.0833	Alistipes	236	0.807187	0.0015032
SCN7A	97.0833	Acidaminococcus	1609.17	0.911613	3.65701e-05
SCN7A	97.0833	Roseburia	342.333	0.994036	5.8815e-11
SCN7A	97.0833	Lachnospiraceae_UCG-010	54.6667	0.818956	0.00112051
SCN7A	97.0833	Dialister	1973.5	0.939862	5.59718e-06
SCN7A	97.0833	Lachnospira	112.667	0.990676	5.46397e-10
SCN7A	97.0833	Myroides	46474	0.841321	0.000603103
SCN7A	97.0833	Desulfovibrio	4736.92	0.807642	0.00148678
SCN7A	97.0833	[Eubacterium]_nodatum_group	1945.5	0.962222	5.68758e-07
SCN7A	97.0833	Prevotella_7	51890.1	0.797483	0.00188824
SCN7A	97.0833	Pseudoramibacter	1391.08	0.893348	9.06348e-05
SCN7A	97.0833	Family_XIII_AD3011_group	701.5	0.988392	1.62799e-09
SCN7A	97.0833	Clostridium_sensu_stricto_18	20	0.857243	0.000365595
SCN7A	97.0833	Pyramidobacter	886.75	0.943897	3.98212e-06
SCN7A	97.0833	Bifidobacterium	4608.17	0.974592	7.991e-08
SCN7A	97.0833	Anaerosinus	850.75	0.989278	1.0962e-09
SCN7A	97.0833	Mitsuokella	162.25	0.963598	4.73525e-07
SCN7A	97.0833	Erysipelotrichaceae_UCG-009	3770.58	0.717709	0.00858422
SCN7A	97.0833	Oxalobacter	38.3333	0.865807	0.000272403
SCN7A	97.0833	Prevotellaceae_UCG-001	2229.08	0.848984	0.00047732
SCN7A	97.0833	Intestinimonas	28.6667	0.952874	1.69093e-06
SCN7A	97.0833	Selenomonas	683.833	0.987115	2.73773e-09
SCN7A	97.0833	NS5_marine_group	1533.92	0.962366	5.58099e-07
SCN7A	97.0833	Blautia	609.333	0.925606	1.58239e-05
SCN7A	97.0833	Prevotella_9	676.583	0.929126	1.24935e-05
SCN7A	97.0833	Mycoplasma	13019.2	0.917072	2.68389e-05
SCN7A	97.0833	[Eubacterium]_cellulosolvens_group	45.4167	0.857053	0.00036792
SCN7A	97.0833	Lachnoclostridium	127	0.924229	1.73028e-05
SCN7A	97.0833	Agathobacter	25.5833	0.858447	0.000351182
SCN7A	97.0833	Veillonella	21.5833	0.861629	0.000315207
SCN7A	97.0833	Erysipelotrichaceae_UCG-002	9074.83	0.950413	2.17208e-06
SCN7A	97.0833	Alloprevotella	809	0.982765	1.16362e-08
SCN7A	97.0833	Syntrophococcus	956.167	0.891791	9.71836e-05
SCN7A	97.0833	Megasphaera	1868	0.819316	0.00111016
SCN7A	97.0833	UCG-002	50.4167	0.824475	0.000969335
SCN7A	97.0833	Incertae_Sedis	72.8333	0.85518	0.000391368
SCN7A	97.0833	Prevotella	6213.25	0.865317	0.00027717
SCN7A	97.0833	[Ruminococcus]_gauvreauii_group	503.833	0.868534	0.000247004
SCN7A	97.0833	Ureaplasma	2572.08	0.947187	2.96024e-06
SGCE	128.25	Roseburia	342.333	0.803862	0.00162759
SGCE	128.25	Lachnospira	112.667	0.791969	0.00213829
SGCE	128.25	[Eubacterium]_nodatum_group	1945.5	0.772902	0.00320224
SGCE	128.25	Family_XIII_AD3011_group	701.5	0.804932	0.00158676
SGCE	128.25	Bifidobacterium	4608.17	0.785084	0.00248514
SGCE	128.25	Anaerosinus	850.75	0.774337	0.00311049
SGCE	128.25	Mitsuokella	162.25	0.729798	0.00705375
SGCE	128.25	Intestinimonas	28.6667	0.721664	0.00805862
SGCE	128.25	Selenomonas	683.833	0.774349	0.00310969
SGCE	128.25	NS5_marine_group	1533.92	0.754309	0.00458736
SGCE	128.25	Blautia	609.333	0.714739	0.00899542
SGCE	128.25	[Eubacterium]_cellulosolvens_group	45.4167	0.752608	0.00473362
SGCE	128.25	Lachnoclostridium	127	0.775803	0.0030188
SGCE	128.25	Erysipelotrichaceae_UCG-002	9074.83	0.818702	0.00112789
SGCE	128.25	Alloprevotella	809	0.782624	0.00261897
SGCE	128.25	Syntrophococcus	956.167	0.718615	0.00846162
SGCE	128.25	[Ruminococcus]_gauvreauii_group	503.833	0.867415	0.000257193
SGCE	128.25	Ureaplasma	2572.08	0.724427	0.00770596
TRNAC-ACA-89	20	Catenisphaera	375.167	0.740065	0.00592319
LOC789374	276.25	Roseburia	342.333	0.872489	0.000213495
LOC789374	276.25	Dialister	1973.5	0.734272	0.00654278
LOC789374	276.25	Lachnospira	112.667	0.864876	0.000281525
LOC789374	276.25	[Eubacterium]_nodatum_group	1945.5	0.769172	0.0034505
LOC789374	276.25	Family_XIII_AD3011_group	701.5	0.848047	0.000491486
LOC789374	276.25	Pyramidobacter	886.75	0.775586	0.00303224
LOC789374	276.25	Bifidobacterium	4608.17	0.836944	0.000685657
LOC789374	276.25	Anaerosinus	850.75	0.856378	0.000376234
LOC789374	276.25	Mitsuokella	162.25	0.814939	0.00124152
LOC789374	276.25	Oxalobacter	38.3333	0.829494	0.000845996
LOC789374	276.25	Prevotellaceae_UCG-001	2229.08	0.872768	0.000211274
LOC789374	276.25	Intestinimonas	28.6667	0.873869	0.000202675
LOC789374	276.25	Selenomonas	683.833	0.875789	0.000188345
LOC789374	276.25	NS5_marine_group	1533.92	0.810686	0.00138031
LOC789374	276.25	Prevotella_9	676.583	0.758542	0.0042384
LOC789374	276.25	Lachnoclostridium	127	0.709585	0.00974373
LOC789374	276.25	Erysipelotrichaceae_UCG-002	9074.83	0.78975	0.00224576
LOC789374	276.25	Alloprevotella	809	0.860677	0.000325652
LOC789374	276.25	Prevotella	6213.25	0.799966	0.00178323
LOC789374	276.25	Ureaplasma	2572.08	0.769937	0.0033984
EYA1	79.4167	Succiniclasticum	196.917	0.806453	0.00153002
EYA1	79.4167	Sharpea	41246	0.884643	0.000132159
EYA1	79.4167	Leptolyngbya_VRUC_135	8765	0.871578	0.000220877
EYA1	79.4167	Porphyromonas	30.8333	0.83244	0.000779469
EYA1	79.4167	Prevotellaceae_NK3B31_group	93.5833	0.816639	0.00118915
LOC101905267	22.3333	Suttonella	21.1667	0.766734	0.00362046
MICAL3	146.583	Alistipes	236	0.803375	0.00164646
MICAL3	146.583	Acidaminococcus	1609.17	0.880384	0.000157247
MICAL3	146.583	Roseburia	342.333	0.976779	5.11396e-08
MICAL3	146.583	Lachnospiraceae_UCG-010	54.6667	0.80071	0.0017527
MICAL3	146.583	Dialister	1973.5	0.902508	5.8775e-05
MICAL3	146.583	Lachnospira	112.667	0.970862	1.57514e-07
MICAL3	146.583	Myroides	46474	0.818619	0.00113033
MICAL3	146.583	Desulfovibrio	4736.92	0.791366	0.00216709
MICAL3	146.583	[Eubacterium]_nodatum_group	1945.5	0.940096	5.49132e-06
MICAL3	146.583	Prevotella_7	51890.1	0.769669	0.0034166
MICAL3	146.583	Pseudoramibacter	1391.08	0.880817	0.000154539
MICAL3	146.583	Family_XIII_AD3011_group	701.5	0.970008	1.81729e-07
MICAL3	146.583	Clostridium_sensu_stricto_18	20	0.808324	0.00146239
MICAL3	146.583	Pyramidobacter	886.75	0.907834	4.4791e-05
MICAL3	146.583	Bifidobacterium	4608.17	0.959838	7.692e-07
MICAL3	146.583	Anaerosinus	850.75	0.96344	4.83756e-07
MICAL3	146.583	Mitsuokella	162.25	0.927064	1.43692e-05
MICAL3	146.583	Oxalobacter	38.3333	0.831886	0.00079166
MICAL3	146.583	Prevotellaceae_UCG-001	2229.08	0.816187	0.00120289
MICAL3	146.583	Intestinimonas	28.6667	0.930753	1.11546e-05
MICAL3	146.583	Selenomonas	683.833	0.961379	6.34151e-07
MICAL3	146.583	NS5_marine_group	1533.92	0.94963	2.34589e-06
MICAL3	146.583	Blautia	609.333	0.894771	8.49569e-05
MICAL3	146.583	Prevotella_9	676.583	0.894848	8.46559e-05
MICAL3	146.583	Mycoplasma	13019.2	0.90095	6.34534e-05
MICAL3	146.583	[Eubacterium]_cellulosolvens_group	45.4167	0.864177	0.000288528
MICAL3	146.583	Lachnoclostridium	127	0.912586	3.46588e-05
MICAL3	146.583	Agathobacter	25.5833	0.833379	0.000759148
MICAL3	146.583	Veillonella	21.5833	0.811782	0.00134347
MICAL3	146.583	Erysipelotrichaceae_UCG-002	9074.83	0.953658	1.557e-06
MICAL3	146.583	Alloprevotella	809	0.963025	5.11463e-07
MICAL3	146.583	Syntrophococcus	956.167	0.880201	0.000158403
MICAL3	146.583	Megasphaera	1868	0.79736	0.00189357
MICAL3	146.583	UCG-002	50.4167	0.813688	0.00128117
MICAL3	146.583	Incertae_Sedis	72.8333	0.853711	0.00041056
MICAL3	146.583	Prevotella	6213.25	0.839808	0.000630727
MICAL3	146.583	[Ruminococcus]_gauvreauii_group	503.833	0.871227	0.000223779
MICAL3	146.583	Ureaplasma	2572.08	0.908411	4.3451e-05
NEK1	382.833	Roseburia	342.333	0.779558	0.00279332
NEK1	382.833	Lachnospira	112.667	0.779604	0.00279066
NEK1	382.833	Pseudoramibacter	1391.08	0.711407	0.0094741
NEK1	382.833	Family_XIII_AD3011_group	701.5	0.73693	0.00625273
NEK1	382.833	Bifidobacterium	4608.17	0.753454	0.00466044
NEK1	382.833	Anaerosinus	850.75	0.748565	0.00509526
NEK1	382.833	Oxalobacter	38.3333	0.741361	0.00579082
NEK1	382.833	Intestinimonas	28.6667	0.796701	0.00192226
NEK1	382.833	Selenomonas	683.833	0.750314	0.00493632
NEK1	382.833	NS5_marine_group	1533.92	0.767845	0.00354221
NEK1	382.833	Erysipelotrichaceae_UCG-002	9074.83	0.745179	0.00541376
NEK1	382.833	Alloprevotella	809	0.771553	0.00329041
NEK1	382.833	Incertae_Sedis	72.8333	0.721501	0.00807976
NEK1	382.833	Prevotella	6213.25	0.738645	0.00607073
ITGB8	59.4167	Roseburia	342.333	0.806597	0.00152474
ITGB8	59.4167	Dialister	1973.5	0.726571	0.00744048
ITGB8	59.4167	Lachnospira	112.667	0.791617	0.00215505
ITGB8	59.4167	[Eubacterium]_nodatum_group	1945.5	0.806853	0.00151538
ITGB8	59.4167	Family_XIII_AD3011_group	701.5	0.782598	0.0026204
ITGB8	59.4167	Clostridium_sensu_stricto_18	20	0.7712	0.00331375
ITGB8	59.4167	Pyramidobacter	886.75	0.773533	0.00316166
ITGB8	59.4167	Bifidobacterium	4608.17	0.833364	0.000759463
ITGB8	59.4167	Anaerosinus	850.75	0.795934	0.00195607
ITGB8	59.4167	Mitsuokella	162.25	0.771498	0.00329402
ITGB8	59.4167	Oxalobacter	38.3333	0.733021	0.00668276
ITGB8	59.4167	Prevotellaceae_UCG-001	2229.08	0.724697	0.0076722
ITGB8	59.4167	Intestinimonas	28.6667	0.737047	0.00624015
ITGB8	59.4167	Selenomonas	683.833	0.839227	0.000641586
ITGB8	59.4167	NS5_marine_group	1533.92	0.744575	0.00547212
ITGB8	59.4167	Blautia	609.333	0.751296	0.00484874
ITGB8	59.4167	Prevotella_9	676.583	0.722328	0.00797285
ITGB8	59.4167	Mycoplasma	13019.2	0.760605	0.00407576
ITGB8	59.4167	Lachnoclostridium	127	0.757306	0.00433812
ITGB8	59.4167	Agathobacter	25.5833	0.721278	0.00810886
ITGB8	59.4167	Erysipelotrichaceae_UCG-002	9074.83	0.727282	0.00735391
ITGB8	59.4167	Alloprevotella	809	0.75993	0.00412843
ITGB8	59.4167	Megasphaera	1868	0.817992	0.00114871
ITGB8	59.4167	Ureaplasma	2572.08	0.777703	0.00290307
PIP4K2A	165.167	[Ruminococcus]_gauvreauii_group	503.833	0.746887	0.00525132
LOC525898	23.6667	Roseburia	342.333	0.712784	0.00927404
LOC525898	23.6667	Lachnospira	112.667	0.728234	0.00723923
LOC525898	23.6667	[Eubacterium]_nodatum_group	1945.5	0.71024	0.00964613
LOC525898	23.6667	Family_XIII_AD3011_group	701.5	0.725225	0.00760632
LOC525898	23.6667	Mitsuokella	162.25	0.735801	0.00637468
LOC525898	23.6667	Candidatus_Phytoplasma	46.5833	0.758545	0.00423811
LOC525898	23.6667	Veillonella	21.5833	0.720271	0.00824087
LOC525898	23.6667	Alloprevotella	809	0.751722	0.00481115
LOC525898	23.6667	[Ruminococcus]_gauvreauii_group	503.833	0.710765	0.00956845
LOC525898	23.6667	Ureaplasma	2572.08	0.720118	0.00826114
LOC525898	23.6667	Catenibacterium	26.75	0.709183	0.00980394
ARRDC2	35.5833	Roseburia	342.333	0.745229	0.00540898
ARRDC2	35.5833	Lachnospira	112.667	0.722934	0.00789511
ARRDC2	35.5833	Family_XIII_AD3011_group	701.5	0.752695	0.00472604
ARRDC2	35.5833	Selenomonas	683.833	0.720771	0.00817508
ARRDC2	35.5833	Lachnoclostridium	127	0.714688	0.00900268
ARRDC2	35.5833	Erysipelotrichaceae_UCG-002	9074.83	0.766068	0.00366791
ARRDC2	35.5833	Alloprevotella	809	0.733366	0.00664394
ARRDC2	35.5833	[Ruminococcus]_gauvreauii_group	503.833	0.799138	0.00181776
TMEM160	84.9167	Odoribacter	144.833	0.795814	0.00196142
FGL2	289.667	Roseburia	342.333	0.816084	0.00120604
FGL2	289.667	Dialister	1973.5	0.727916	0.00727738
FGL2	289.667	Lachnospira	112.667	0.808999	0.00143855
FGL2	289.667	[Eubacterium]_nodatum_group	1945.5	0.808593	0.00145286
FGL2	289.667	Family_XIII_AD3011_group	701.5	0.81672	0.00118671
FGL2	289.667	Pyramidobacter	886.75	0.734609	0.00650545
FGL2	289.667	Bifidobacterium	4608.17	0.829822	0.000838386
FGL2	289.667	Anaerosinus	850.75	0.795082	0.00199417
FGL2	289.667	Mitsuokella	162.25	0.758047	0.00427811
FGL2	289.667	Intestinimonas	28.6667	0.744378	0.00549134
FGL2	289.667	Selenomonas	683.833	0.805591	0.00156198
FGL2	289.667	NS5_marine_group	1533.92	0.76838	0.00350504
FGL2	289.667	Blautia	609.333	0.736824	0.00626414
FGL2	289.667	Mycoplasma	13019.2	0.723035	0.00788216
FGL2	289.667	[Eubacterium]_cellulosolvens_group	45.4167	0.767795	0.00354573
FGL2	289.667	Lachnoclostridium	127	0.776316	0.00298719
FGL2	289.667	Agathobacter	25.5833	0.723055	0.00787969
FGL2	289.667	Erysipelotrichaceae_UCG-002	9074.83	0.849804	0.000465169
FGL2	289.667	Alloprevotella	809	0.790252	0.00222109
FGL2	289.667	Syntrophococcus	956.167	0.73209	0.00678834
FGL2	289.667	[Ruminococcus]_gauvreauii_group	503.833	0.867088	0.000260232
FGL2	289.667	Ureaplasma	2572.08	0.773549	0.00316066
SLC35G1	118.417	Suttonella	21.1667	0.71476	0.0089925
ZNF644	1693	Roseburia	342.333	0.743244	0.0056025
ZNF644	1693	Lachnospira	112.667	0.750637	0.00490736
ZNF644	1693	Bifidobacterium	4608.17	0.73296	0.00668969
ZNF644	1693	Anaerosinus	850.75	0.73768	0.00617268
ZNF644	1693	Mitsuokella	162.25	0.7293	0.00711245
ZNF644	1693	NS5_marine_group	1533.92	0.720784	0.00817345
ZNF644	1693	Alloprevotella	809	0.741628	0.00576382
MED23-2	140.917	Suttonella	21.1667	0.751104	0.0048658
ORMDL3	223.75	Robustodorus	20.5833	0.753872	0.0046246
LOC510362	158.5	Roseburia	342.333	0.731715	0.00683126
LOC510362	158.5	Lachnospira	112.667	0.747809	0.00516508
LOC510362	158.5	[Eubacterium]_nodatum_group	1945.5	0.733127	0.00667086
LOC510362	158.5	Bifidobacterium	4608.17	0.783134	0.00259078
LOC510362	158.5	Anaerosinus	850.75	0.729435	0.0070965
LOC510362	158.5	Mitsuokella	162.25	0.740734	0.00585455
PDLIM7	145.167	Acidaminococcus	1609.17	0.817736	0.00115628
PDLIM7	145.167	Roseburia	342.333	0.943087	4.27239e-06
PDLIM7	145.167	Dialister	1973.5	0.848088	0.000490864
PDLIM7	145.167	Lachnospira	112.667	0.934395	8.5674e-06
PDLIM7	145.167	Myroides	46474	0.721483	0.00808218
PDLIM7	145.167	Desulfovibrio	4736.92	0.718426	0.00848715
PDLIM7	145.167	[Eubacterium]_nodatum_group	1945.5	0.882934	0.000141817
PDLIM7	145.167	Pseudoramibacter	1391.08	0.796588	0.00192723
PDLIM7	145.167	Family_XIII_AD3011_group	701.5	0.931186	1.08186e-05
PDLIM7	145.167	Clostridium_sensu_stricto_18	20	0.808836	0.00144428
PDLIM7	145.167	Pyramidobacter	886.75	0.837134	0.000681908
PDLIM7	145.167	Bifidobacterium	4608.17	0.89892	6.99802e-05
PDLIM7	145.167	Anaerosinus	850.75	0.924032	1.75234e-05
PDLIM7	145.167	Mitsuokella	162.25	0.881739	0.000148893
PDLIM7	145.167	Oxalobacter	38.3333	0.852339	0.000429133
PDLIM7	145.167	Prevotellaceae_UCG-001	2229.08	0.787804	0.00234332
PDLIM7	145.167	Intestinimonas	28.6667	0.889529	0.00010735
PDLIM7	145.167	Selenomonas	683.833	0.924081	1.74685e-05
PDLIM7	145.167	NS5_marine_group	1533.92	0.883744	0.00013717
PDLIM7	145.167	Blautia	609.333	0.845879	0.000525552
PDLIM7	145.167	Prevotella_9	676.583	0.831573	0.000798612
PDLIM7	145.167	Mycoplasma	13019.2	0.821279	0.00105484
PDLIM7	145.167	[Eubacterium]_cellulosolvens_group	45.4167	0.845927	0.000524779
PDLIM7	145.167	Lachnoclostridium	127	0.907719	4.5062e-05
PDLIM7	145.167	Agathobacter	25.5833	0.841439	0.000601002
PDLIM7	145.167	Veillonella	21.5833	0.758285	0.00425895
PDLIM7	145.167	Erysipelotrichaceae_UCG-002	9074.83	0.88521	0.000129067
PDLIM7	145.167	Alloprevotella	809	0.928254	1.32612e-05
PDLIM7	145.167	Syntrophococcus	956.167	0.808267	0.0014644
PDLIM7	145.167	UCG-002	50.4167	0.750626	0.00490835
PDLIM7	145.167	Incertae_Sedis	72.8333	0.790289	0.00221928
PDLIM7	145.167	Prevotella	6213.25	0.769223	0.00344699
PDLIM7	145.167	[Ruminococcus]_gauvreauii_group	503.833	0.867933	0.000252438
PDLIM7	145.167	Ureaplasma	2572.08	0.882735	0.000142978
FAS	52.1667	Roseburia	342.333	0.841859	0.000593524
FAS	52.1667	Lachnospira	112.667	0.827078	0.000903758
FAS	52.1667	[Eubacterium]_nodatum_group	1945.5	0.803491	0.00164196
FAS	52.1667	Pseudoramibacter	1391.08	0.711051	0.00952629
FAS	52.1667	Family_XIII_AD3011_group	701.5	0.84786	0.000494368
FAS	52.1667	Pyramidobacter	886.75	0.722871	0.00790313
FAS	52.1667	Bifidobacterium	4608.17	0.80369	0.00163426
FAS	52.1667	Anaerosinus	850.75	0.814453	0.0012568
FAS	52.1667	Mitsuokella	162.25	0.785057	0.00248658
FAS	52.1667	Prevotellaceae_UCG-001	2229.08	0.745306	0.00540157
FAS	52.1667	Intestinimonas	28.6667	0.749958	0.0049683
FAS	52.1667	Selenomonas	683.833	0.802569	0.00167806
FAS	52.1667	NS5_marine_group	1533.92	0.806228	0.00153831
FAS	52.1667	Prevotella_9	676.583	0.763689	0.00384157
FAS	52.1667	Mycoplasma	13019.2	0.741465	0.00578031
FAS	52.1667	Lachnoclostridium	127	0.724593	0.0076852
FAS	52.1667	Erysipelotrichaceae_UCG-002	9074.83	0.794041	0.00204149
FAS	52.1667	Alloprevotella	809	0.841352	0.000602555
FAS	52.1667	[Ruminococcus]_gauvreauii_group	503.833	0.778732	0.00284178
FAS	52.1667	Ureaplasma	2572.08	0.71133	0.00948536
AURKB	95	Epulopiscium	56.25	0.710154	0.00965882
RASGRF2	50.25	Bifidobacterium	4608.17	0.710995	0.00953462
GFPT1	307.833	Bifidobacterium	4608.17	0.733352	0.00664556
GUCY1A3	181.583	Acidaminococcus	1609.17	0.806443	0.00153038
GUCY1A3	181.583	Roseburia	342.333	0.93346	9.18087e-06
GUCY1A3	181.583	Dialister	1973.5	0.844341	0.000550797
GUCY1A3	181.583	Lachnospira	112.667	0.935019	8.1764e-06
GUCY1A3	181.583	Myroides	46474	0.721784	0.00804308
GUCY1A3	181.583	[Eubacterium]_nodatum_group	1945.5	0.917183	2.66645e-05
GUCY1A3	181.583	Pseudoramibacter	1391.08	0.805673	0.00155892
GUCY1A3	181.583	Family_XIII_AD3011_group	701.5	0.910697	3.84434e-05
GUCY1A3	181.583	Clostridium_sensu_stricto_18	20	0.745629	0.0053706
GUCY1A3	181.583	Pyramidobacter	886.75	0.846451	0.00051639
GUCY1A3	181.583	Bifidobacterium	4608.17	0.936177	7.48788e-06
GUCY1A3	181.583	Anaerosinus	850.75	0.91627	2.8124e-05
GUCY1A3	181.583	Mitsuokella	162.25	0.896085	7.99658e-05
GUCY1A3	181.583	Oxalobacter	38.3333	0.787206	0.00237395
GUCY1A3	181.583	Prevotellaceae_UCG-001	2229.08	0.774825	0.00307975
GUCY1A3	181.583	Intestinimonas	28.6667	0.857331	0.000364534
GUCY1A3	181.583	Selenomonas	683.833	0.918007	2.54003e-05
GUCY1A3	181.583	NS5_marine_group	1533.92	0.881114	0.000152701
GUCY1A3	181.583	Blautia	609.333	0.80819	0.00146717
GUCY1A3	181.583	Prevotella_9	676.583	0.823704	0.000989473
GUCY1A3	181.583	Mycoplasma	13019.2	0.801902	0.00170453
GUCY1A3	181.583	[Eubacterium]_cellulosolvens_group	45.4167	0.758871	0.00421217
GUCY1A3	181.583	Lachnoclostridium	127	0.821942	0.00103664
GUCY1A3	181.583	Agathobacter	25.5833	0.759237	0.00418309
GUCY1A3	181.583	Veillonella	21.5833	0.782805	0.00260893
GUCY1A3	181.583	Erysipelotrichaceae_UCG-002	9074.83	0.876091	0.000186165
GUCY1A3	181.583	Alloprevotella	809	0.913775	3.24308e-05
GUCY1A3	181.583	Syntrophococcus	956.167	0.771061	0.00332299
GUCY1A3	181.583	Megasphaera	1868	0.734982	0.00646432
GUCY1A3	181.583	Incertae_Sedis	72.8333	0.733889	0.00658546
GUCY1A3	181.583	Prevotella	6213.25	0.754956	0.00453272
GUCY1A3	181.583	[Ruminococcus]_gauvreauii_group	503.833	0.815093	0.0012367
GUCY1A3	181.583	Ureaplasma	2572.08	0.890407	0.000103312
HIST1H2AJ	214.583	Lachnospiraceae_UCG-008	188.25	0.722559	0.00794314
HIST1H2AJ	214.583	Entamoeba	20.25	0.763692	0.00384129
HIST1H2AJ	214.583	Defluviitaleaceae_UCG-011	145.5	0.863267	0.000297847
HIST1H2AJ	214.583	Anaerovorax	63.0833	0.746506	0.00528722
IFT27	43.8333	Epulopiscium	56.25	0.754216	0.00459529
OBFC1	450	Epulopiscium	56.25	0.746127	0.00532314
GEMIN6	116.917	Epulopiscium	56.25	0.726146	0.00749258
PIK3CG	47.5833	Roseburia	342.333	0.823119	0.00100494
PIK3CG	47.5833	Dialister	1973.5	0.732997	0.00668549
PIK3CG	47.5833	Lachnospira	112.667	0.814701	0.001249
PIK3CG	47.5833	[Eubacterium]_nodatum_group	1945.5	0.736534	0.00629534
PIK3CG	47.5833	Family_XIII_AD3011_group	701.5	0.802893	0.00166529
PIK3CG	47.5833	Clostridium_sensu_stricto_18	20	0.794393	0.00202543
PIK3CG	47.5833	Pyramidobacter	886.75	0.738211	0.00611647
PIK3CG	47.5833	Bifidobacterium	4608.17	0.790646	0.00220186
PIK3CG	47.5833	Anaerosinus	850.75	0.79845	0.00184678
PIK3CG	47.5833	Mitsuokella	162.25	0.731331	0.00687543
PIK3CG	47.5833	Oxalobacter	38.3333	0.881913	0.000147846
PIK3CG	47.5833	Prevotellaceae_UCG-001	2229.08	0.746493	0.00528842
PIK3CG	47.5833	Intestinimonas	28.6667	0.839953	0.000628032
PIK3CG	47.5833	Selenomonas	683.833	0.827998	0.000881408
PIK3CG	47.5833	NS5_marine_group	1533.92	0.775034	0.0030666
PIK3CG	47.5833	Blautia	609.333	0.732713	0.00671755
PIK3CG	47.5833	[Eubacterium]_cellulosolvens_group	45.4167	0.853692	0.000410803
PIK3CG	47.5833	Lachnoclostridium	127	0.85081	0.000450601
PIK3CG	47.5833	Agathobacter	25.5833	0.84756	0.000498993
PIK3CG	47.5833	Erysipelotrichaceae_UCG-002	9074.83	0.767013	0.00360067
PIK3CG	47.5833	Alloprevotella	809	0.788152	0.00232565
PIK3CG	47.5833	Incertae_Sedis	72.8333	0.766618	0.0036287
PIK3CG	47.5833	Prevotella	6213.25	0.711153	0.00951137
PIK3CG	47.5833	Ureaplasma	2572.08	0.788987	0.00228365
LOC510078	126	[Ruminococcus]_gauvreauii_group	503.833	0.726614	0.00743524
CXHXorf23	188.917	Roseburia	342.333	0.818125	0.00114476
CXHXorf23	188.917	Lachnospira	112.667	0.815051	0.001238
CXHXorf23	188.917	[Eubacterium]_nodatum_group	1945.5	0.758919	0.00420831
CXHXorf23	188.917	Pseudoramibacter	1391.08	0.708932	0.00984167
CXHXorf23	188.917	Family_XIII_AD3011_group	701.5	0.771296	0.0033074
CXHXorf23	188.917	Bifidobacterium	4608.17	0.794906	0.00200213
CXHXorf23	188.917	Anaerosinus	850.75	0.799066	0.00182075
CXHXorf23	188.917	Mitsuokella	162.25	0.775435	0.0030416
CXHXorf23	188.917	Intestinimonas	28.6667	0.743181	0.0056087
CXHXorf23	188.917	Selenomonas	683.833	0.776101	0.00300044
CXHXorf23	188.917	NS5_marine_group	1533.92	0.781365	0.00268954
CXHXorf23	188.917	Prevotella_9	676.583	0.737657	0.0061751
CXHXorf23	188.917	Mycoplasma	13019.2	0.71173	0.00942681
CXHXorf23	188.917	Erysipelotrichaceae_UCG-002	9074.83	0.743779	0.00554978
CXHXorf23	188.917	Alloprevotella	809	0.806808	0.00151701
TMEM150C	80.75	Roseburia	342.333	0.712564	0.00930574
TMEM150C	80.75	[Ruminococcus]_gauvreauii_group	503.833	0.767957	0.00353439
SLC22A3	45.3333	Alistipes	236	0.77887	0.00283363
SLC22A3	45.3333	Acidaminococcus	1609.17	0.893223	9.11473e-05
SLC22A3	45.3333	Roseburia	342.333	0.986925	2.94464e-09
SLC22A3	45.3333	Lachnospiraceae_UCG-010	54.6667	0.795112	0.00199285
SLC22A3	45.3333	Dialister	1973.5	0.922905	1.88253e-05
SLC22A3	45.3333	Lachnospira	112.667	0.980448	2.17748e-08
SLC22A3	45.3333	Myroides	46474	0.818746	0.00112661
SLC22A3	45.3333	Desulfovibrio	4736.92	0.779326	0.00280685
SLC22A3	45.3333	[Eubacterium]_nodatum_group	1945.5	0.949426	2.39288e-06
SLC22A3	45.3333	Prevotella_7	51890.1	0.763284	0.0038717
SLC22A3	45.3333	Pseudoramibacter	1391.08	0.865994	0.000270602
SLC22A3	45.3333	Family_XIII_AD3011_group	701.5	0.983246	1.01088e-08
SLC22A3	45.3333	Clostridium_sensu_stricto_18	20	0.851937	0.0004347
SLC22A3	45.3333	Pyramidobacter	886.75	0.922684	1.90894e-05
SLC22A3	45.3333	Bifidobacterium	4608.17	0.955859	1.22528e-06
SLC22A3	45.3333	Anaerosinus	850.75	0.97987	2.5167e-08
SLC22A3	45.3333	Mitsuokella	162.25	0.952306	1.79363e-06
SLC22A3	45.3333	Oxalobacter	38.3333	0.858863	0.000346305
SLC22A3	45.3333	Prevotellaceae_UCG-001	2229.08	0.840717	0.00061401
SLC22A3	45.3333	Intestinimonas	28.6667	0.935586	7.83362e-06
SLC22A3	45.3333	Selenomonas	683.833	0.97731	4.55937e-08
SLC22A3	45.3333	NS5_marine_group	1533.92	0.943677	4.05937e-06
SLC22A3	45.3333	Blautia	609.333	0.917518	2.61455e-05
SLC22A3	45.3333	Prevotella_9	676.583	0.917004	2.69459e-05
SLC22A3	45.3333	Mycoplasma	13019.2	0.902905	5.76257e-05
SLC22A3	45.3333	[Eubacterium]_cellulosolvens_group	45.4167	0.849661	0.000467276
SLC22A3	45.3333	Lachnoclostridium	127	0.927977	1.35132e-05
SLC22A3	45.3333	Agathobacter	25.5833	0.855618	0.000385785
SLC22A3	45.3333	Veillonella	21.5833	0.842765	0.000577645
SLC22A3	45.3333	Erysipelotrichaceae_UCG-002	9074.83	0.935185	8.07472e-06
SLC22A3	45.3333	Alloprevotella	809	0.976745	5.15183e-08
SLC22A3	45.3333	Syntrophococcus	956.167	0.876303	0.000184644
SLC22A3	45.3333	Megasphaera	1868	0.804234	0.00161332
SLC22A3	45.3333	UCG-002	50.4167	0.810083	0.00140093
SLC22A3	45.3333	Incertae_Sedis	72.8333	0.83102	0.000811016
SLC22A3	45.3333	Prevotella	6213.25	0.838922	0.000647335
SLC22A3	45.3333	[Ruminococcus]_gauvreauii_group	503.833	0.887948	0.000114939
SLC22A3	45.3333	Ureaplasma	2572.08	0.936076	7.54619e-06
FBXO42	230.583	[Eubacterium]_cellulosolvens_group	45.4167	0.72281	0.00791094
TTC6	29.6667	Suttonella	21.1667	0.862293	0.000308079
TSPAN11	32.8333	Coprococcus	34.6667	0.757932	0.00428736
MMD	297.167	Acidaminococcus	1609.17	0.781971	0.00265537
MMD	297.167	Roseburia	342.333	0.918936	2.40315e-05
MMD	297.167	Dialister	1973.5	0.810936	0.00137184
MMD	297.167	Lachnospira	112.667	0.914309	3.14685e-05
MMD	297.167	[Eubacterium]_nodatum_group	1945.5	0.859882	0.00033458
MMD	297.167	Pseudoramibacter	1391.08	0.778599	0.00284966
MMD	297.167	Family_XIII_AD3011_group	701.5	0.897705	7.41321e-05
MMD	297.167	Clostridium_sensu_stricto_18	20	0.75829	0.00425858
MMD	297.167	Pyramidobacter	886.75	0.796815	0.00191726
MMD	297.167	Bifidobacterium	4608.17	0.881903	0.000147908
MMD	297.167	Anaerosinus	850.75	0.8926	9.37369e-05
MMD	297.167	Mitsuokella	162.25	0.848266	0.000488143
MMD	297.167	Oxalobacter	38.3333	0.828762	0.000863178
MMD	297.167	Prevotellaceae_UCG-001	2229.08	0.758775	0.0042198
MMD	297.167	Intestinimonas	28.6667	0.86157	0.000315853
MMD	297.167	Selenomonas	683.833	0.891368	9.90262e-05
MMD	297.167	NS5_marine_group	1533.92	0.861674	0.000314722
MMD	297.167	Blautia	609.333	0.793257	0.0020777
MMD	297.167	Prevotella_9	676.583	0.789403	0.00226289
MMD	297.167	Mycoplasma	13019.2	0.777607	0.00290881
MMD	297.167	[Eubacterium]_cellulosolvens_group	45.4167	0.819579	0.0011026
MMD	297.167	Lachnoclostridium	127	0.868924	0.000243526
MMD	297.167	Agathobacter	25.5833	0.803244	0.00165158
MMD	297.167	Veillonella	21.5833	0.728465	0.00721162
MMD	297.167	Erysipelotrichaceae_UCG-002	9074.83	0.856483	0.000374936
MMD	297.167	Alloprevotella	809	0.903571	5.57407e-05
MMD	297.167	Syntrophococcus	956.167	0.765622	0.00370004
MMD	297.167	Incertae_Sedis	72.8333	0.765779	0.0036887
MMD	297.167	Prevotella	6213.25	0.740122	0.00591731
MMD	297.167	[Ruminococcus]_gauvreauii_group	503.833	0.8239	0.000984313
MMD	297.167	Ureaplasma	2572.08	0.857244	0.000365584
RNF150	145.5	Alistipes	236	0.74841	0.00510949
RNF150	145.5	Acidaminococcus	1609.17	0.865132	0.000278988
RNF150	145.5	Roseburia	342.333	0.983558	9.20624e-09
RNF150	145.5	Lachnospiraceae_UCG-010	54.6667	0.756371	0.00441474
RNF150	145.5	Dialister	1973.5	0.90115	6.28365e-05
RNF150	145.5	Lachnospira	112.667	0.976071	5.93551e-08
RNF150	145.5	Myroides	46474	0.788378	0.00231419
RNF150	145.5	Desulfovibrio	4736.92	0.743119	0.00561486
RNF150	145.5	[Eubacterium]_nodatum_group	1945.5	0.936239	7.45249e-06
RNF150	145.5	Prevotella_7	51890.1	0.728202	0.007243
RNF150	145.5	Pseudoramibacter	1391.08	0.838538	0.000654641
RNF150	145.5	Family_XIII_AD3011_group	701.5	0.97698	4.89801e-08
RNF150	145.5	Clostridium_sensu_stricto_18	20	0.833742	0.000751397
RNF150	145.5	Pyramidobacter	886.75	0.90734	4.59666e-05
RNF150	145.5	Bifidobacterium	4608.17	0.948035	2.73401e-06
RNF150	145.5	Anaerosinus	850.75	0.974524	8.09769e-08
RNF150	145.5	Mitsuokella	162.25	0.945659	3.40512e-06
RNF150	145.5	Oxalobacter	38.3333	0.868996	0.000242888
RNF150	145.5	Prevotellaceae_UCG-001	2229.08	0.861047	0.000321568
RNF150	145.5	Intestinimonas	28.6667	0.932577	9.79168e-06
RNF150	145.5	Selenomonas	683.833	0.976461	5.47135e-08
RNF150	145.5	NS5_marine_group	1533.92	0.928174	1.33339e-05
RNF150	145.5	Blautia	609.333	0.890133	0.000104557
RNF150	145.5	Prevotella_9	676.583	0.910115	3.96731e-05
RNF150	145.5	Mycoplasma	13019.2	0.877839	0.000173933
RNF150	145.5	[Eubacterium]_cellulosolvens_group	45.4167	0.821938	0.00103674
RNF150	145.5	Lachnoclostridium	127	0.908064	4.4253e-05
RNF150	145.5	Agathobacter	25.5833	0.833828	0.000749557
RNF150	145.5	Veillonella	21.5833	0.821169	0.00105786
RNF150	145.5	Erysipelotrichaceae_UCG-002	9074.83	0.915632	2.91785e-05
RNF150	145.5	Alloprevotella	809	0.974935	7.47072e-08
RNF150	145.5	Syntrophococcus	956.167	0.838888	0.000647976
RNF150	145.5	Megasphaera	1868	0.78162	0.00267511
RNF150	145.5	UCG-002	50.4167	0.771645	0.00328432
RNF150	145.5	Incertae_Sedis	72.8333	0.806614	0.00152411
RNF150	145.5	Prevotella	6213.25	0.829171	0.00085354
RNF150	145.5	[Ruminococcus]_gauvreauii_group	503.833	0.873406	0.000206255
RNF150	145.5	Ureaplasma	2572.08	0.929328	1.23208e-05
WDFY1	408.75	Robustodorus	20.5833	0.769551	0.00342457
ATG5	178.167	Suttonella	21.1667	0.735386	0.00642003
PLCB1	311.667	Alistipes	236	0.755655	0.00447419
PLCB1	311.667	Acidaminococcus	1609.17	0.820488	0.00107685
PLCB1	311.667	Roseburia	342.333	0.932076	1.01518e-05
PLCB1	311.667	Lachnospiraceae_UCG-010	54.6667	0.713331	0.00919539
PLCB1	311.667	Dialister	1973.5	0.832534	0.00077742
PLCB1	311.667	Lachnospira	112.667	0.928775	1.27984e-05
PLCB1	311.667	Myroides	46474	0.741642	0.00576237
PLCB1	311.667	Desulfovibrio	4736.92	0.746308	0.00530592
PLCB1	311.667	[Eubacterium]_nodatum_group	1945.5	0.873249	0.000207487
PLCB1	311.667	Pseudoramibacter	1391.08	0.844559	0.000547166
PLCB1	311.667	Family_XIII_AD3011_group	701.5	0.914524	3.1086e-05
PLCB1	311.667	Clostridium_sensu_stricto_18	20	0.727366	0.00734373
PLCB1	311.667	Pyramidobacter	886.75	0.833537	0.00075577
PLCB1	311.667	Bifidobacterium	4608.17	0.906245	4.86543e-05
PLCB1	311.667	Anaerosinus	850.75	0.906011	4.92451e-05
PLCB1	311.667	Mitsuokella	162.25	0.856946	0.000369224
PLCB1	311.667	Oxalobacter	38.3333	0.805554	0.00156336
PLCB1	311.667	Prevotellaceae_UCG-001	2229.08	0.787429	0.0023625
PLCB1	311.667	Intestinimonas	28.6667	0.896715	7.7655e-05
PLCB1	311.667	Selenomonas	683.833	0.901624	6.13938e-05
PLCB1	311.667	NS5_marine_group	1533.92	0.909687	4.0596e-05
PLCB1	311.667	Blautia	609.333	0.808468	0.00145729
PLCB1	311.667	Prevotella_9	676.583	0.817723	0.00115664
PLCB1	311.667	Mycoplasma	13019.2	0.82263	0.00101803
PLCB1	311.667	[Eubacterium]_cellulosolvens_group	45.4167	0.828989	0.000857816
PLCB1	311.667	Lachnoclostridium	127	0.85696	0.000369052
PLCB1	311.667	Agathobacter	25.5833	0.766304	0.00365108
PLCB1	311.667	Veillonella	21.5833	0.747755	0.00517007
PLCB1	311.667	Erysipelotrichaceae_UCG-002	9074.83	0.903473	5.60151e-05
PLCB1	311.667	Alloprevotella	809	0.921622	2.04002e-05
PLCB1	311.667	Syntrophococcus	956.167	0.816496	0.00119348
PLCB1	311.667	UCG-002	50.4167	0.756599	0.00439595
PLCB1	311.667	Incertae_Sedis	72.8333	0.822403	0.00102413
PLCB1	311.667	Prevotella	6213.25	0.815681	0.00121844
PLCB1	311.667	[Ruminococcus]_gauvreauii_group	503.833	0.807199	0.00150276
PLCB1	311.667	Ureaplasma	2572.08	0.842983	0.000573859
ZNF318	272.5	Roseburia	342.333	0.78938	0.00226406
ZNF318	272.5	Lachnospira	112.667	0.772049	0.00325782
ZNF318	272.5	Family_XIII_AD3011_group	701.5	0.765949	0.00367648
ZNF318	272.5	Bifidobacterium	4608.17	0.777149	0.00293647
ZNF318	272.5	Anaerosinus	850.75	0.750585	0.00491203
ZNF318	272.5	Intestinimonas	28.6667	0.773711	0.00315025
ZNF318	272.5	Selenomonas	683.833	0.768683	0.00348404
ZNF318	272.5	NS5_marine_group	1533.92	0.770541	0.00335771
ZNF318	272.5	[Eubacterium]_cellulosolvens_group	45.4167	0.726825	0.00740942
ZNF318	272.5	Lachnoclostridium	127	0.709933	0.00969176
ZNF318	272.5	Erysipelotrichaceae_UCG-002	9074.83	0.816102	0.00120551
ZNF318	272.5	Alloprevotella	809	0.75502	0.00452731
ZNF318	272.5	Prevotella	6213.25	0.712296	0.00934451
SLC25A21	141.667	Suttonella	21.1667	0.713653	0.00914943
SLC25A21	141.667	Epulopiscium	56.25	0.737259	0.00621749
LOC614614	53	Epulopiscium	56.25	0.716098	0.00880547
HSD11B2	82.3333	Catonella	267.333	0.809644	0.00141608
TFPI2	80.0833	Acidaminococcus	1609.17	0.750605	0.00491026
TFPI2	80.0833	Roseburia	342.333	0.85237	0.00042871
TFPI2	80.0833	Dialister	1973.5	0.774743	0.00308485
TFPI2	80.0833	Lachnospira	112.667	0.85396	0.000407247
TFPI2	80.0833	Desulfovibrio	4736.92	0.724072	0.00775062
TFPI2	80.0833	[Eubacterium]_nodatum_group	1945.5	0.819812	0.00109595
TFPI2	80.0833	Pseudoramibacter	1391.08	0.769811	0.00340693
TFPI2	80.0833	Family_XIII_AD3011_group	701.5	0.832789	0.000771862
TFPI2	80.0833	Clostridium_sensu_stricto_18	20	0.7185	0.00847706
TFPI2	80.0833	Pyramidobacter	886.75	0.755011	0.00452807
TFPI2	80.0833	Bifidobacterium	4608.17	0.848486	0.000484812
TFPI2	80.0833	Anaerosinus	850.75	0.8302	0.000829677
TFPI2	80.0833	Mitsuokella	162.25	0.782329	0.00263538
TFPI2	80.0833	Oxalobacter	38.3333	0.776002	0.00300648
TFPI2	80.0833	Intestinimonas	28.6667	0.811066	0.00136745
TFPI2	80.0833	Selenomonas	683.833	0.827782	0.000886634
TFPI2	80.0833	NS5_marine_group	1533.92	0.818231	0.00114165
TFPI2	80.0833	Blautia	609.333	0.760649	0.00407233
TFPI2	80.0833	Prevotella_9	676.583	0.752791	0.0047177
TFPI2	80.0833	Mycoplasma	13019.2	0.767874	0.00354017
TFPI2	80.0833	[Eubacterium]_cellulosolvens_group	45.4167	0.849585	0.000468391
TFPI2	80.0833	Lachnoclostridium	127	0.842613	0.00058028
TFPI2	80.0833	Agathobacter	25.5833	0.823963	0.000982667
TFPI2	80.0833	Erysipelotrichaceae_UCG-002	9074.83	0.857367	0.000364091
TFPI2	80.0833	Alloprevotella	809	0.837531	0.000674108
TFPI2	80.0833	Syntrophococcus	956.167	0.770491	0.00336105
TFPI2	80.0833	UCG-002	50.4167	0.7248	0.00765932
TFPI2	80.0833	Incertae_Sedis	72.8333	0.797509	0.00188711
TFPI2	80.0833	[Ruminococcus]_gauvreauii_group	503.833	0.812843	0.00130851
TFPI2	80.0833	Ureaplasma	2572.08	0.829115	0.000854857
MCF2L2	177.5	Alistipes	236	0.766012	0.00367194
MCF2L2	177.5	Roseburia	342.333	0.776076	0.00300198
MCF2L2	177.5	Lachnospira	112.667	0.776839	0.00295523
MCF2L2	177.5	[Eubacterium]_nodatum_group	1945.5	0.7082	0.00995248
MCF2L2	177.5	Pseudoramibacter	1391.08	0.732693	0.00671979
MCF2L2	177.5	Family_XIII_AD3011_group	701.5	0.732731	0.00671552
MCF2L2	177.5	Ruminococcus	1466.25	0.78461	0.00251048
MCF2L2	177.5	Bifidobacterium	4608.17	0.759964	0.0041258
MCF2L2	177.5	Anaerosinus	850.75	0.771455	0.00329687
MCF2L2	177.5	Mitsuokella	162.25	0.742184	0.00570789
MCF2L2	177.5	Intestinimonas	28.6667	0.764329	0.00379422
MCF2L2	177.5	Selenomonas	683.833	0.74621	0.00531521
MCF2L2	177.5	NS5_marine_group	1533.92	0.778064	0.00288146
MCF2L2	177.5	Prevotella_9	676.583	0.779106	0.0028198
MCF2L2	177.5	Mycoplasma	13019.2	0.746801	0.00525933
MCF2L2	177.5	Erysipelotrichaceae_UCG-002	9074.83	0.732756	0.00671272
MCF2L2	177.5	Alloprevotella	809	0.77952	0.00279552
MCF2L2	177.5	UCG-002	50.4167	0.736946	0.00625105
MCF2L2	177.5	Incertae_Sedis	72.8333	0.758246	0.0042621
ZNF32	101.333	[Ruminococcus]_gauvreauii_group	503.833	0.713912	0.00911247
LOC100848699	25.0833	Acidaminococcus	1609.17	0.737755	0.00616468
LOC100848699	25.0833	Roseburia	342.333	0.876045	0.000186499
LOC100848699	25.0833	Dialister	1973.5	0.754019	0.00461207
LOC100848699	25.0833	Lachnospira	112.667	0.858784	0.000347225
LOC100848699	25.0833	[Eubacterium]_nodatum_group	1945.5	0.8095	0.00142106
LOC100848699	25.0833	Pseudoramibacter	1391.08	0.734691	0.00649641
LOC100848699	25.0833	Family_XIII_AD3011_group	701.5	0.864234	0.000287948
LOC100848699	25.0833	Pyramidobacter	886.75	0.760263	0.00410242
LOC100848699	25.0833	Bifidobacterium	4608.17	0.840542	0.000617212
LOC100848699	25.0833	Anaerosinus	850.75	0.847513	0.000499722
LOC100848699	25.0833	Mitsuokella	162.25	0.792852	0.0020966
LOC100848699	25.0833	Oxalobacter	38.3333	0.740779	0.00584994
LOC100848699	25.0833	Prevotellaceae_UCG-001	2229.08	0.726982	0.00739029
LOC100848699	25.0833	Intestinimonas	28.6667	0.813584	0.00128452
LOC100848699	25.0833	Selenomonas	683.833	0.854226	0.000403747
LOC100848699	25.0833	NS5_marine_group	1533.92	0.822967	0.00100899
LOC100848699	25.0833	Blautia	609.333	0.774171	0.00312097
LOC100848699	25.0833	Prevotella_9	676.583	0.73599	0.0063542
LOC100848699	25.0833	Mycoplasma	13019.2	0.766743	0.00361982
LOC100848699	25.0833	[Eubacterium]_cellulosolvens_group	45.4167	0.782207	0.00264217
LOC100848699	25.0833	Lachnoclostridium	127	0.830335	0.000826569
LOC100848699	25.0833	Agathobacter	25.5833	0.726257	0.0074789
LOC100848699	25.0833	Erysipelotrichaceae_UCG-002	9074.83	0.859366	0.000340477
LOC100848699	25.0833	Alloprevotella	809	0.852162	0.000431581
LOC100848699	25.0833	Syntrophococcus	956.167	0.759067	0.00419657
LOC100848699	25.0833	Incertae_Sedis	72.8333	0.718636	0.00845884
LOC100848699	25.0833	Prevotella	6213.25	0.715738	0.00885557
LOC100848699	25.0833	[Ruminococcus]_gauvreauii_group	503.833	0.84335	0.000567558
LOC100848699	25.0833	Ureaplasma	2572.08	0.762615	0.00392189
SLC5A6	95.5	Pseudoscardovia	135.833	0.790728	0.00219788
SCAMP1	381.917	Acidaminococcus	1609.17	0.729634	0.007073
SCAMP1	381.917	Roseburia	342.333	0.898646	7.09e-05
SCAMP1	381.917	Dialister	1973.5	0.776994	0.00294587
SCAMP1	381.917	Lachnospira	112.667	0.897784	7.3855e-05
SCAMP1	381.917	[Eubacterium]_nodatum_group	1945.5	0.848836	0.000479528
SCAMP1	381.917	Pseudoramibacter	1391.08	0.723736	0.00779303
SCAMP1	381.917	Family_XIII_AD3011_group	701.5	0.858905	0.000345816
SCAMP1	381.917	Clostridium_sensu_stricto_18	20	0.712639	0.00929488
SCAMP1	381.917	Pyramidobacter	886.75	0.756562	0.00439901
SCAMP1	381.917	Bifidobacterium	4608.17	0.872843	0.000210677
SCAMP1	381.917	Anaerosinus	850.75	0.879825	0.000160803
SCAMP1	381.917	Mitsuokella	162.25	0.862887	0.000301809
SCAMP1	381.917	Oxalobacter	38.3333	0.789805	0.00224302
SCAMP1	381.917	Prevotellaceae_UCG-001	2229.08	0.718041	0.00853912
SCAMP1	381.917	Intestinimonas	28.6667	0.808035	0.00147268
SCAMP1	381.917	Selenomonas	683.833	0.869457	0.000238838
SCAMP1	381.917	NS5_marine_group	1533.92	0.820222	0.00108435
SCAMP1	381.917	Blautia	609.333	0.730359	0.00698806
SCAMP1	381.917	Prevotella_9	676.583	0.77298	0.0031972
SCAMP1	381.917	Mycoplasma	13019.2	0.717474	0.00861624
SCAMP1	381.917	Lachnoclostridium	127	0.773527	0.00316204
SCAMP1	381.917	Agathobacter	25.5833	0.713882	0.00911675
SCAMP1	381.917	Erysipelotrichaceae_UCG-002	9074.83	0.792339	0.00212072
SCAMP1	381.917	Alloprevotella	809	0.876796	0.000181154
SCAMP1	381.917	[Ruminococcus]_gauvreauii_group	503.833	0.767319	0.00357907
SCAMP1	381.917	Ureaplasma	2572.08	0.82932	0.000850067
MGP	1427.75	Roseburia	342.333	0.729553	0.0070825
MGP	1427.75	Lachnospira	112.667	0.724101	0.00774698
MGP	1427.75	Family_XIII_AD3011_group	701.5	0.716938	0.00868966
MGP	1427.75	Bifidobacterium	4608.17	0.741632	0.00576337
MGP	1427.75	Selenomonas	683.833	0.708638	0.00988603
MGP	1427.75	[Eubacterium]_cellulosolvens_group	45.4167	0.777251	0.00293028
MGP	1427.75	Lachnoclostridium	127	0.733345	0.00664627
MGP	1427.75	Agathobacter	25.5833	0.713115	0.00922638
MGP	1427.75	Erysipelotrichaceae_UCG-002	9074.83	0.785843	0.00244493
MGP	1427.75	[Ruminococcus]_gauvreauii_group	503.833	0.786558	0.00240749
LOC101907776	62.3333	Mitsuokella	162.25	0.725454	0.00757793
LOC101907776	62.3333	Oxalobacter	38.3333	0.728495	0.00720801
LOC101907776	62.3333	Prevotella_9	676.583	0.766049	0.00366931
LOC101907776	62.3333	Ureaplasma	2572.08	0.787591	0.00235423
LOC101904334	1078.17	Suttonella	21.1667	0.720627	0.008194
SNF8	288.583	Suttonella	21.1667	0.789693	0.00224856
TRIL	138.5	RBG-16-49-21	631.917	0.717175	0.00865706
TRIL	138.5	Coprococcus	34.6667	0.784696	0.0025059
NCOA1	542.917	Roseburia	342.333	0.798014	0.00186539
NCOA1	542.917	Lachnospira	112.667	0.789993	0.00223378
NCOA1	542.917	Family_XIII_AD3011_group	701.5	0.754581	0.00456435
NCOA1	542.917	Bifidobacterium	4608.17	0.7631	0.00388547
NCOA1	542.917	Anaerosinus	850.75	0.770766	0.00334269
NCOA1	542.917	Mitsuokella	162.25	0.729055	0.00714141
NCOA1	542.917	Intestinimonas	28.6667	0.748729	0.00508013
NCOA1	542.917	Selenomonas	683.833	0.757272	0.00434094
NCOA1	542.917	NS5_marine_group	1533.92	0.752565	0.00473737
NCOA1	542.917	Erysipelotrichaceae_UCG-002	9074.83	0.73873	0.00606183
NCOA1	542.917	Alloprevotella	809	0.783307	0.00258128
LRP12	62.5	Alistipes	236	0.718374	0.00849406
LRP12	62.5	Acidaminococcus	1609.17	0.801444	0.00172291
LRP12	62.5	Roseburia	342.333	0.928644	1.29137e-05
LRP12	62.5	Dialister	1973.5	0.825611	0.000940289
LRP12	62.5	Lachnospira	112.667	0.923213	1.84617e-05
LRP12	62.5	Desulfovibrio	4736.92	0.744834	0.00544708
LRP12	62.5	[Eubacterium]_nodatum_group	1945.5	0.851208	0.000444934
LRP12	62.5	Pseudoramibacter	1391.08	0.807814	0.0014806
LRP12	62.5	Family_XIII_AD3011_group	701.5	0.906584	4.78098e-05
LRP12	62.5	Clostridium_sensu_stricto_18	20	0.795239	0.00198711
LRP12	62.5	Pyramidobacter	886.75	0.832065	0.000787701
LRP12	62.5	Bifidobacterium	4608.17	0.897525	7.4762e-05
LRP12	62.5	Anaerosinus	850.75	0.902903	5.76326e-05
LRP12	62.5	Mitsuokella	162.25	0.842731	0.000578221
LRP12	62.5	Oxalobacter	38.3333	0.889205	0.000108873
LRP12	62.5	Prevotellaceae_UCG-001	2229.08	0.811829	0.00134189
LRP12	62.5	Intestinimonas	28.6667	0.9165	2.77508e-05
LRP12	62.5	Selenomonas	683.833	0.916496	2.77572e-05
LRP12	62.5	NS5_marine_group	1533.92	0.885304	0.00012856
LRP12	62.5	Blautia	609.333	0.809962	0.00140508
LRP12	62.5	Prevotella_9	676.583	0.796657	0.0019242
LRP12	62.5	Mycoplasma	13019.2	0.798806	0.00183172
LRP12	62.5	[Eubacterium]_cellulosolvens_group	45.4167	0.864728	0.000282998
LRP12	62.5	Lachnoclostridium	127	0.888318	0.000113127
LRP12	62.5	Agathobacter	25.5833	0.83585	0.000707603
LRP12	62.5	Veillonella	21.5833	0.734263	0.00654379
LRP12	62.5	Erysipelotrichaceae_UCG-002	9074.83	0.885186	0.000129196
LRP12	62.5	Alloprevotella	809	0.910691	3.84564e-05
LRP12	62.5	Syntrophococcus	956.167	0.784186	0.00253339
LRP12	62.5	UCG-002	50.4167	0.744836	0.00544688
LRP12	62.5	Incertae_Sedis	72.8333	0.825836	0.000934604
LRP12	62.5	Prevotella	6213.25	0.812359	0.00132437
LRP12	62.5	[Ruminococcus]_gauvreauii_group	503.833	0.784879	0.00249611
LRP12	62.5	Ureaplasma	2572.08	0.865808	0.000272394
DNM3	34.3333	Acidaminococcus	1609.17	0.768483	0.00349784
DNM3	34.3333	Roseburia	342.333	0.897205	7.58963e-05
DNM3	34.3333	Dialister	1973.5	0.814963	0.00124076
DNM3	34.3333	Lachnospira	112.667	0.90154	6.16469e-05
DNM3	34.3333	Myroides	46474	0.725195	0.00761011
DNM3	34.3333	[Eubacterium]_nodatum_group	1945.5	0.889714	0.000106488
DNM3	34.3333	Prevotella_7	51890.1	0.734743	0.00649063
DNM3	34.3333	Pseudoramibacter	1391.08	0.796057	0.00195062
DNM3	34.3333	Family_XIII_AD3011_group	701.5	0.876892	0.000180478
DNM3	34.3333	Pyramidobacter	886.75	0.86203	0.000310886
DNM3	34.3333	Bifidobacterium	4608.17	0.942115	4.64226e-06
DNM3	34.3333	Anaerosinus	850.75	0.894193	8.72291e-05
DNM3	34.3333	Mitsuokella	162.25	0.884154	0.000134867
DNM3	34.3333	Oxalobacter	38.3333	0.751495	0.00483117
DNM3	34.3333	Prevotellaceae_UCG-001	2229.08	0.803525	0.00164063
DNM3	34.3333	Intestinimonas	28.6667	0.861904	0.000312243
DNM3	34.3333	Selenomonas	683.833	0.91044	3.89826e-05
DNM3	34.3333	NS5_marine_group	1533.92	0.865298	0.00027736
DNM3	34.3333	Blautia	609.333	0.755494	0.0044876
DNM3	34.3333	Prevotella_9	676.583	0.82849	0.000869633
DNM3	34.3333	Mycoplasma	13019.2	0.780194	0.00275642
DNM3	34.3333	Lachnoclostridium	127	0.709432	0.00976664
DNM3	34.3333	Veillonella	21.5833	0.747833	0.0051629
DNM3	34.3333	Erysipelotrichaceae_UCG-002	9074.83	0.873776	0.000203392
DNM3	34.3333	Alloprevotella	809	0.875187	0.000192753
DNM3	34.3333	Syntrophococcus	956.167	0.731882	0.00681212
DNM3	34.3333	Megasphaera	1868	0.743655	0.00556203
DNM3	34.3333	Incertae_Sedis	72.8333	0.726197	0.00748627
DNM3	34.3333	Prevotella	6213.25	0.791899	0.00214161
DNM3	34.3333	[Ruminococcus]_gauvreauii_group	503.833	0.723392	0.0078367
DNM3	34.3333	Ureaplasma	2572.08	0.851112	0.000446292
ID2	158.083	Alistipes	236	0.768274	0.00351236
ID2	158.083	Acidaminococcus	1609.17	0.790127	0.00222719
ID2	158.083	Roseburia	342.333	0.839321	0.00063982
ID2	158.083	Lachnospiraceae_UCG-010	54.6667	0.728169	0.00724698
ID2	158.083	Dialister	1973.5	0.780185	0.002757
ID2	158.083	Lachnospira	112.667	0.835569	0.000713324
ID2	158.083	Myroides	46474	0.735508	0.00640668
ID2	158.083	Desulfovibrio	4736.92	0.771444	0.00329764
ID2	158.083	[Eubacterium]_nodatum_group	1945.5	0.792521	0.00211217
ID2	158.083	Prevotella_7	51890.1	0.710811	0.0095616
ID2	158.083	Pseudoramibacter	1391.08	0.831385	0.000802804
ID2	158.083	Family_XIII_AD3011_group	701.5	0.837953	0.0006659
ID2	158.083	Pyramidobacter	886.75	0.768521	0.00349522
ID2	158.083	Bifidobacterium	4608.17	0.83242	0.000779914
ID2	158.083	Anaerosinus	850.75	0.820073	0.00108854
ID2	158.083	Mitsuokella	162.25	0.769963	0.00339664
ID2	158.083	Intestinimonas	28.6667	0.823753	0.000988161
ID2	158.083	Selenomonas	683.833	0.802678	0.00167375
ID2	158.083	NS5_marine_group	1533.92	0.858759	0.000347524
ID2	158.083	Blautia	609.333	0.773847	0.00314162
ID2	158.083	Prevotella_9	676.583	0.719179	0.0083859
ID2	158.083	Mycoplasma	13019.2	0.772994	0.00319632
ID2	158.083	[Eubacterium]_cellulosolvens_group	45.4167	0.849041	0.000476461
ID2	158.083	Lachnoclostridium	127	0.80376	0.00163152
ID2	158.083	Agathobacter	25.5833	0.723127	0.00787041
ID2	158.083	Erysipelotrichaceae_UCG-002	9074.83	0.908604	4.30087e-05
ID2	158.083	Alloprevotella	809	0.817586	0.00116072
ID2	158.083	Syntrophococcus	956.167	0.854472	0.000400522
ID2	158.083	Lachnospiraceae_NK3A20_group	1256.33	0.753923	0.00462025
ID2	158.083	UCG-002	50.4167	0.774888	0.00307576
ID2	158.083	Incertae_Sedis	72.8333	0.832135	0.000786165
ID2	158.083	Prevotella	6213.25	0.77354	0.00316119
ID2	158.083	[Ruminococcus]_gauvreauii_group	503.833	0.826299	0.000923027
ID2	158.083	Ureaplasma	2572.08	0.731063	0.00690633
CGRRF1	119.75	Suttonella	21.1667	0.766957	0.0036046
DAPK1	59.1667	Alistipes	236	0.792078	0.00213309
DAPK1	59.1667	Acidaminococcus	1609.17	0.886644	0.000121507
DAPK1	59.1667	Roseburia	342.333	0.977994	3.9172e-08
DAPK1	59.1667	Lachnospiraceae_UCG-010	54.6667	0.787183	0.00237514
DAPK1	59.1667	Dialister	1973.5	0.909004	4.21056e-05
DAPK1	59.1667	Lachnospira	112.667	0.974677	7.85968e-08
DAPK1	59.1667	Myroides	46474	0.785694	0.00245277
DAPK1	59.1667	Desulfovibrio	4736.92	0.808049	0.00147217
DAPK1	59.1667	[Eubacterium]_nodatum_group	1945.5	0.928144	1.33609e-05
DAPK1	59.1667	Prevotella_7	51890.1	0.738035	0.00613506
DAPK1	59.1667	Pseudoramibacter	1391.08	0.88172	0.000149012
DAPK1	59.1667	Family_XIII_AD3011_group	701.5	0.962821	5.25607e-07
DAPK1	59.1667	Clostridium_sensu_stricto_18	20	0.863236	0.000298166
DAPK1	59.1667	Pyramidobacter	886.75	0.921289	2.08246e-05
DAPK1	59.1667	Bifidobacterium	4608.17	0.956716	1.11255e-06
DAPK1	59.1667	Anaerosinus	850.75	0.960147	7.40475e-07
DAPK1	59.1667	Mitsuokella	162.25	0.91324	3.34193e-05
DAPK1	59.1667	Oxalobacter	38.3333	0.903876	5.48941e-05
DAPK1	59.1667	Prevotellaceae_UCG-001	2229.08	0.872899	0.000210233
DAPK1	59.1667	Intestinimonas	28.6667	0.960402	7.17384e-07
DAPK1	59.1667	Selenomonas	683.833	0.972372	1.21041e-07
DAPK1	59.1667	NS5_marine_group	1533.92	0.950846	2.08034e-06
DAPK1	59.1667	Blautia	609.333	0.895025	8.39729e-05
DAPK1	59.1667	Prevotella_9	676.583	0.874722	0.000196209
DAPK1	59.1667	Mycoplasma	13019.2	0.886871	0.000120343
DAPK1	59.1667	[Eubacterium]_cellulosolvens_group	45.4167	0.884547	0.000132683
DAPK1	59.1667	Lachnoclostridium	127	0.932936	9.53955e-06
DAPK1	59.1667	Agathobacter	25.5833	0.871577	0.000220889
DAPK1	59.1667	Veillonella	21.5833	0.828292	0.000874364
DAPK1	59.1667	Erysipelotrichaceae_UCG-002	9074.83	0.924716	1.67675e-05
DAPK1	59.1667	Alloprevotella	809	0.961675	6.10513e-07
DAPK1	59.1667	Syntrophococcus	956.167	0.850625	0.000453244
DAPK1	59.1667	Megasphaera	1868	0.757833	0.00429538
DAPK1	59.1667	UCG-002	50.4167	0.808005	0.00147376
DAPK1	59.1667	Incertae_Sedis	72.8333	0.863961	0.000290712
DAPK1	59.1667	Prevotella	6213.25	0.875881	0.000187682
DAPK1	59.1667	[Ruminococcus]_gauvreauii_group	503.833	0.783568	0.00256698
DAPK1	59.1667	Ureaplasma	2572.08	0.930385	1.14475e-05
CCSER1	160.333	Alistipes	236	0.776748	0.00296078
CCSER1	160.333	Acidaminococcus	1609.17	0.868515	0.000247172
CCSER1	160.333	Roseburia	342.333	0.971545	1.40062e-07
CCSER1	160.333	Lachnospiraceae_UCG-010	54.6667	0.754266	0.00459104
CCSER1	160.333	Dialister	1973.5	0.903018	5.73048e-05
CCSER1	160.333	Lachnospira	112.667	0.971902	1.31584e-07
CCSER1	160.333	Myroides	46474	0.823232	0.00100194
CCSER1	160.333	Desulfovibrio	4736.92	0.746326	0.00530423
CCSER1	160.333	[Eubacterium]_nodatum_group	1945.5	0.934978	8.20153e-06
CCSER1	160.333	Prevotella_7	51890.1	0.774506	0.0030998
CCSER1	160.333	Pseudoramibacter	1391.08	0.857279	0.00036516
CCSER1	160.333	Family_XIII_AD3011_group	701.5	0.958227	9.33784e-07
CCSER1	160.333	Ruminococcus	1466.25	0.758196	0.00426609
CCSER1	160.333	Clostridium_sensu_stricto_18	20	0.77758	0.00291046
CCSER1	160.333	Pyramidobacter	886.75	0.898675	7.08032e-05
CCSER1	160.333	Bifidobacterium	4608.17	0.942769	4.39068e-06
CCSER1	160.333	Anaerosinus	850.75	0.972812	1.11768e-07
CCSER1	160.333	Mitsuokella	162.25	0.965265	3.75627e-07
CCSER1	160.333	Erysipelotrichaceae_UCG-009	3770.58	0.741728	0.00575372
CCSER1	160.333	Oxalobacter	38.3333	0.821724	0.0010426
CCSER1	160.333	Prevotellaceae_UCG-001	2229.08	0.816546	0.00119196
CCSER1	160.333	Intestinimonas	28.6667	0.91465	3.08645e-05
CCSER1	160.333	Selenomonas	683.833	0.95299	1.67051e-06
CCSER1	160.333	NS5_marine_group	1533.92	0.931654	1.04639e-05
CCSER1	160.333	Blautia	609.333	0.860521	0.000327398
CCSER1	160.333	Prevotella_9	676.583	0.943564	4.09942e-06
CCSER1	160.333	Mycoplasma	13019.2	0.876645	0.000182219
CCSER1	160.333	[Eubacterium]_cellulosolvens_group	45.4167	0.747249	0.00521732
CCSER1	160.333	Lachnoclostridium	127	0.839273	0.000640714
CCSER1	160.333	Agathobacter	25.5833	0.762668	0.00391789
CCSER1	160.333	Veillonella	21.5833	0.838562	0.000654178
CCSER1	160.333	Erysipelotrichaceae_UCG-002	9074.83	0.897796	7.38134e-05
CCSER1	160.333	Alloprevotella	809	0.97443	8.24679e-08
CCSER1	160.333	Syntrophococcus	956.167	0.840579	0.000616522
CCSER1	160.333	Megasphaera	1868	0.800666	0.00175446
CCSER1	160.333	UCG-002	50.4167	0.774984	0.00306979
CCSER1	160.333	Incertae_Sedis	72.8333	0.801181	0.00173353
CCSER1	160.333	Prevotella	6213.25	0.821079	0.00106036
CCSER1	160.333	[Ruminococcus]_gauvreauii_group	503.833	0.843307	0.000568297
CCSER1	160.333	Ureaplasma	2572.08	0.911673	3.64497e-05
CXCL12	475.25	Roseburia	342.333	0.776356	0.00298477
CXCL12	475.25	Lachnospira	112.667	0.778201	0.00287325
CXCL12	475.25	[Eubacterium]_nodatum_group	1945.5	0.756113	0.00443612
CXCL12	475.25	Family_XIII_AD3011_group	701.5	0.750031	0.00496174
CXCL12	475.25	Bifidobacterium	4608.17	0.819201	0.00111346
CXCL12	475.25	Anaerosinus	850.75	0.76038	0.00409324
CXCL12	475.25	Mitsuokella	162.25	0.71547	0.00889291
CXCL12	475.25	Oxalobacter	38.3333	0.72715	0.00736992
CXCL12	475.25	Intestinimonas	28.6667	0.749362	0.00502235
CXCL12	475.25	Selenomonas	683.833	0.7799	0.00277345
CXCL12	475.25	NS5_marine_group	1533.92	0.732975	0.00668796
CXCL12	475.25	[Eubacterium]_cellulosolvens_group	45.4167	0.776079	0.00300174
CXCL12	475.25	Lachnoclostridium	127	0.733751	0.00660086
CXCL12	475.25	Agathobacter	25.5833	0.757735	0.0043033
CXCL12	475.25	Erysipelotrichaceae_UCG-002	9074.83	0.82202	0.00103453
CXCL12	475.25	Alloprevotella	809	0.744567	0.00547292
CXCL12	475.25	Incertae_Sedis	72.8333	0.728605	0.0071949
CXCL12	475.25	[Ruminococcus]_gauvreauii_group	503.833	0.751356	0.00484341
CXCL12	475.25	Ureaplasma	2572.08	0.766948	0.00360523
LOC101903605	975.25	Suttonella	21.1667	0.718196	0.0085181
MTMR11	34.3333	[Ruminococcus]_gauvreauii_group	503.833	0.724592	0.00768533
LPP	2156.75	Alistipes	236	0.760429	0.00408945
LPP	2156.75	Acidaminococcus	1609.17	0.879076	0.000165659
LPP	2156.75	Roseburia	342.333	0.988906	1.29921e-09
LPP	2156.75	Lachnospiraceae_UCG-010	54.6667	0.754136	0.00460208
LPP	2156.75	Dialister	1973.5	0.91771	2.58502e-05
LPP	2156.75	Lachnospira	112.667	0.986712	3.19044e-09
LPP	2156.75	Myroides	46474	0.792709	0.00210332
LPP	2156.75	Desulfovibrio	4736.92	0.756407	0.00441179
LPP	2156.75	[Eubacterium]_nodatum_group	1945.5	0.944355	3.82548e-06
LPP	2156.75	Prevotella_7	51890.1	0.753318	0.00467212
LPP	2156.75	Pseudoramibacter	1391.08	0.85906	0.000344013
LPP	2156.75	Family_XIII_AD3011_group	701.5	0.96978	1.88668e-07
LPP	2156.75	Clostridium_sensu_stricto_18	20	0.843896	0.000558276
LPP	2156.75	Pyramidobacter	886.75	0.922081	1.98256e-05
LPP	2156.75	Bifidobacterium	4608.17	0.962725	5.32344e-07
LPP	2156.75	Anaerosinus	850.75	0.986135	3.94332e-09
LPP	2156.75	Mitsuokella	162.25	0.969492	1.97743e-07
LPP	2156.75	Oxalobacter	38.3333	0.88072	0.000155143
LPP	2156.75	Prevotellaceae_UCG-001	2229.08	0.864558	0.000284695
LPP	2156.75	Intestinimonas	28.6667	0.942759	4.39446e-06
LPP	2156.75	Selenomonas	683.833	0.982161	1.38096e-08
LPP	2156.75	NS5_marine_group	1533.92	0.942667	4.4291e-06
LPP	2156.75	Blautia	609.333	0.88386	0.000136517
LPP	2156.75	Prevotella_9	676.583	0.924798	1.66788e-05
LPP	2156.75	Mycoplasma	13019.2	0.878962	0.000166406
LPP	2156.75	[Eubacterium]_cellulosolvens_group	45.4167	0.785222	0.00247782
LPP	2156.75	Lachnoclostridium	127	0.876903	0.000180405
LPP	2156.75	Agathobacter	25.5833	0.811396	0.00135634
LPP	2156.75	Veillonella	21.5833	0.841433	0.000601106
LPP	2156.75	Erysipelotrichaceae_UCG-002	9074.83	0.899576	6.78145e-05
LPP	2156.75	Alloprevotella	809	0.977587	4.29007e-08
LPP	2156.75	Syntrophococcus	956.167	0.833236	0.000762212
LPP	2156.75	Megasphaera	1868	0.794665	0.00201302
LPP	2156.75	UCG-002	50.4167	0.773442	0.00316747
LPP	2156.75	Incertae_Sedis	72.8333	0.809706	0.00141392
LPP	2156.75	Prevotella	6213.25	0.842972	0.000574062
LPP	2156.75	[Ruminococcus]_gauvreauii_group	503.833	0.802728	0.00167177
LPP	2156.75	Ureaplasma	2572.08	0.932769	9.65644e-06
LOC101905751	23.9167	Lachnospiraceae_NK3A20_group	1256.33	0.719397	0.00835691
CDK14	136.667	Alistipes	236	0.73946	0.00598575
CDK14	136.667	Acidaminococcus	1609.17	0.857083	0.000367552
CDK14	136.667	Roseburia	342.333	0.969828	1.87214e-07
CDK14	136.667	Lachnospiraceae_UCG-010	54.6667	0.756429	0.00441002
CDK14	136.667	Dialister	1973.5	0.888918	0.000110235
CDK14	136.667	Lachnospira	112.667	0.962204	5.70088e-07
CDK14	136.667	Myroides	46474	0.783994	0.00254379
CDK14	136.667	Desulfovibrio	4736.92	0.737883	0.00615112
CDK14	136.667	[Eubacterium]_nodatum_group	1945.5	0.933706	9.01605e-06
CDK14	136.667	Prevotella_7	51890.1	0.723178	0.0078639
CDK14	136.667	Pseudoramibacter	1391.08	0.83458	0.000733735
CDK14	136.667	Family_XIII_AD3011_group	701.5	0.964864	3.97548e-07
CDK14	136.667	Clostridium_sensu_stricto_18	20	0.81567	0.0012188
CDK14	136.667	Pyramidobacter	886.75	0.892386	9.46391e-05
CDK14	136.667	Bifidobacterium	4608.17	0.942611	4.45044e-06
CDK14	136.667	Anaerosinus	850.75	0.957469	1.02037e-06
CDK14	136.667	Mitsuokella	162.25	0.926045	1.5374e-05
CDK14	136.667	Oxalobacter	38.3333	0.835601	0.000712656
CDK14	136.667	Prevotellaceae_UCG-001	2229.08	0.821901	0.00103775
CDK14	136.667	Intestinimonas	28.6667	0.90872	4.27447e-05
CDK14	136.667	Selenomonas	683.833	0.959281	8.23286e-07
CDK14	136.667	NS5_marine_group	1533.92	0.917302	2.64789e-05
CDK14	136.667	Blautia	609.333	0.886102	0.000124323
CDK14	136.667	Prevotella_9	676.583	0.889148	0.000109142
CDK14	136.667	Mycoplasma	13019.2	0.87629	0.000184742
CDK14	136.667	[Eubacterium]_cellulosolvens_group	45.4167	0.831631	0.000797317
CDK14	136.667	Lachnoclostridium	127	0.907816	4.4834e-05
CDK14	136.667	Agathobacter	25.5833	0.832276	0.00078307
CDK14	136.667	Veillonella	21.5833	0.810748	0.00137821
CDK14	136.667	Erysipelotrichaceae_UCG-002	9074.83	0.923367	1.82829e-05
CDK14	136.667	Alloprevotella	809	0.959012	8.50404e-07
CDK14	136.667	Syntrophococcus	956.167	0.844075	0.000555263
CDK14	136.667	Megasphaera	1868	0.783932	0.00254713
CDK14	136.667	UCG-002	50.4167	0.767959	0.00353425
CDK14	136.667	Incertae_Sedis	72.8333	0.799391	0.00180714
CDK14	136.667	Prevotella	6213.25	0.806033	0.00154551
CDK14	136.667	[Ruminococcus]_gauvreauii_group	503.833	0.895965	8.04132e-05
CDK14	136.667	Ureaplasma	2572.08	0.917689	2.58821e-05
ADAMTSL3	102.583	Succinivibrio	5564.92	0.712036	0.00938229
ADAMTSL3	102.583	Alistipes	236	0.814066	0.0012691
ADAMTSL3	102.583	Acidaminococcus	1609.17	0.914766	3.06612e-05
ADAMTSL3	102.583	Roseburia	342.333	0.972147	1.2599e-07
ADAMTSL3	102.583	Lachnospiraceae_UCG-010	54.6667	0.815394	0.00122732
ADAMTSL3	102.583	Dialister	1973.5	0.937315	6.85731e-06
ADAMTSL3	102.583	Lachnospira	112.667	0.980345	2.23554e-08
ADAMTSL3	102.583	Myroides	46474	0.863687	0.000293511
ADAMTSL3	102.583	Desulfovibrio	4736.92	0.807198	0.00150279
ADAMTSL3	102.583	[Eubacterium]_nodatum_group	1945.5	0.955691	1.24848e-06
ADAMTSL3	102.583	Prevotella_7	51890.1	0.840223	0.000623048
ADAMTSL3	102.583	Pseudoramibacter	1391.08	0.917472	2.62166e-05
ADAMTSL3	102.583	Aeromonas	20	0.788665	0.00229977
ADAMTSL3	102.583	Family_XIII_AD3011_group	701.5	0.964981	3.91059e-07
ADAMTSL3	102.583	Clostridium_sensu_stricto_18	20	0.790605	0.00220387
ADAMTSL3	102.583	Pyramidobacter	886.75	0.950086	2.24324e-06
ADAMTSL3	102.583	Bifidobacterium	4608.17	0.971064	1.52188e-07
ADAMTSL3	102.583	Anaerosinus	850.75	0.970999	1.53878e-07
ADAMTSL3	102.583	Mitsuokella	162.25	0.95746	1.02139e-06
ADAMTSL3	102.583	Erysipelotrichaceae_UCG-009	3770.58	0.778218	0.00287224
ADAMTSL3	102.583	Oxalobacter	38.3333	0.829016	0.000857193
ADAMTSL3	102.583	Prevotellaceae_UCG-001	2229.08	0.866246	0.000268181
ADAMTSL3	102.583	Intestinimonas	28.6667	0.950846	2.0803e-06
ADAMTSL3	102.583	Streptococcus	99617.8	0.760404	0.00409138
ADAMTSL3	102.583	Selenomonas	683.833	0.964315	4.29186e-07
ADAMTSL3	102.583	NS5_marine_group	1533.92	0.964682	4.0787e-07
ADAMTSL3	102.583	Blautia	609.333	0.883695	0.000137452
ADAMTSL3	102.583	Prevotella_9	676.583	0.927262	1.41793e-05
ADAMTSL3	102.583	Mycoplasma	13019.2	0.888971	0.000109982
ADAMTSL3	102.583	[Eubacterium]_cellulosolvens_group	45.4167	0.792541	0.0021112
ADAMTSL3	102.583	Lachnoclostridium	127	0.847284	0.000503272
ADAMTSL3	102.583	Agathobacter	25.5833	0.781924	0.002658
ADAMTSL3	102.583	Veillonella	21.5833	0.893603	8.95939e-05
ADAMTSL3	102.583	Erysipelotrichaceae_UCG-002	9074.83	0.929434	1.2231e-05
ADAMTSL3	102.583	Alloprevotella	809	0.972145	1.26041e-07
ADAMTSL3	102.583	Syntrophococcus	956.167	0.870249	0.000232002
ADAMTSL3	102.583	Megasphaera	1868	0.778898	0.00283202
ADAMTSL3	102.583	UCG-002	50.4167	0.780429	0.00274291
ADAMTSL3	102.583	Incertae_Sedis	72.8333	0.843638	0.000562656
ADAMTSL3	102.583	Prevotella	6213.25	0.907092	4.65636e-05
ADAMTSL3	102.583	[Ruminococcus]_gauvreauii_group	503.833	0.798959	0.00182528
ADAMTSL3	102.583	Ureaplasma	2572.08	0.940747	5.20485e-06
MLH3	196.833	Bifidobacterium	4608.17	0.709503	0.00975592
MLH3	196.833	Intestinimonas	28.6667	0.730497	0.00697195
TOM1L1	611.583	Suttonella	21.1667	0.758776	0.00421973
NCS1	40.9167	Alistipes	236	0.820379	0.00107991
NCS1	40.9167	Acidaminococcus	1609.17	0.89015	0.00010448
NCS1	40.9167	Roseburia	342.333	0.958405	9.14364e-07
NCS1	40.9167	Lachnospiraceae_UCG-010	54.6667	0.798919	0.00182697
NCS1	40.9167	Dialister	1973.5	0.899829	6.69943e-05
NCS1	40.9167	Lachnospira	112.667	0.957104	1.06419e-06
NCS1	40.9167	Myroides	46474	0.802113	0.00169614
NCS1	40.9167	Desulfovibrio	4736.92	0.84256	0.0005812
NCS1	40.9167	[Eubacterium]_nodatum_group	1945.5	0.903042	5.72354e-05
NCS1	40.9167	Prevotella_7	51890.1	0.750802	0.00489267
NCS1	40.9167	Pseudoramibacter	1391.08	0.897381	7.52708e-05
NCS1	40.9167	Family_XIII_AD3011_group	701.5	0.94847	2.6235e-06
NCS1	40.9167	Clostridium_sensu_stricto_18	20	0.833861	0.00074887
NCS1	40.9167	Pyramidobacter	886.75	0.896918	7.69226e-05
NCS1	40.9167	Bifidobacterium	4608.17	0.931786	1.03653e-05
NCS1	40.9167	Anaerosinus	850.75	0.939126	5.94045e-06
NCS1	40.9167	Mitsuokella	162.25	0.886304	0.000123266
NCS1	40.9167	Oxalobacter	38.3333	0.878363	0.000170391
NCS1	40.9167	Prevotellaceae_UCG-001	2229.08	0.820977	0.0010632
NCS1	40.9167	Intestinimonas	28.6667	0.952578	1.74384e-06
NCS1	40.9167	Selenomonas	683.833	0.939829	5.61199e-06
NCS1	40.9167	NS5_marine_group	1533.92	0.949227	2.43961e-06
NCS1	40.9167	Blautia	609.333	0.885453	0.000127763
NCS1	40.9167	Prevotella_9	676.583	0.851328	0.000443231
NCS1	40.9167	Mycoplasma	13019.2	0.874499	0.000197882
NCS1	40.9167	[Eubacterium]_cellulosolvens_group	45.4167	0.921588	2.04435e-05
NCS1	40.9167	Lachnoclostridium	127	0.936376	7.3744e-06
NCS1	40.9167	Agathobacter	25.5833	0.876311	0.000184591
NCS1	40.9167	Veillonella	21.5833	0.814781	0.00124648
NCS1	40.9167	Erysipelotrichaceae_UCG-002	9074.83	0.937403	6.81039e-06
NCS1	40.9167	Alloprevotella	809	0.94542	3.47918e-06
NCS1	40.9167	Syntrophococcus	956.167	0.881028	0.000153234
NCS1	40.9167	Megasphaera	1868	0.713161	0.00921977
NCS1	40.9167	UCG-002	50.4167	0.840795	0.000612592
NCS1	40.9167	Incertae_Sedis	72.8333	0.898501	7.13911e-05
NCS1	40.9167	Prevotella	6213.25	0.876974	0.000179902
NCS1	40.9167	[Ruminococcus]_gauvreauii_group	503.833	0.811724	0.00134541
NCS1	40.9167	Ureaplasma	2572.08	0.903876	5.48945e-05
CYP1A1	42.4167	Elusimicrobium	97.1667	0.892889	9.25265e-05
CYP1A1	42.4167	Blvii28_wastewater-sludge_group	105.25	0.930211	1.15879e-05
CYP1A1	42.4167	Shuttleworthia	2969.83	0.850292	0.00045806
ENPP1	108.833	Acidaminococcus	1609.17	0.785203	0.00247882
ENPP1	108.833	Roseburia	342.333	0.883246	0.000140014
ENPP1	108.833	Lachnospiraceae_UCG-010	54.6667	0.721796	0.0080415
ENPP1	108.833	Dialister	1973.5	0.824224	0.000975865
ENPP1	108.833	Lachnospira	112.667	0.879472	0.000163075
ENPP1	108.833	Myroides	46474	0.717821	0.00856904
ENPP1	108.833	[Eubacterium]_nodatum_group	1945.5	0.897	7.66269e-05
ENPP1	108.833	Prevotella_7	51890.1	0.712968	0.00924751
ENPP1	108.833	Pseudoramibacter	1391.08	0.783572	0.00256672
ENPP1	108.833	Family_XIII_AD3011_group	701.5	0.874707	0.000196321
ENPP1	108.833	Clostridium_sensu_stricto_18	20	0.752823	0.00471495
ENPP1	108.833	Pyramidobacter	886.75	0.86199	0.000311318
ENPP1	108.833	Bifidobacterium	4608.17	0.932995	9.49868e-06
ENPP1	108.833	Anaerosinus	850.75	0.875451	0.000190807
ENPP1	108.833	Mitsuokella	162.25	0.849028	0.000476654
ENPP1	108.833	Oxalobacter	38.3333	0.740062	0.00592349
ENPP1	108.833	Prevotellaceae_UCG-001	2229.08	0.728392	0.0072203
ENPP1	108.833	Intestinimonas	28.6667	0.829846	0.000837817
ENPP1	108.833	Selenomonas	683.833	0.90406	5.43892e-05
ENPP1	108.833	NS5_marine_group	1533.92	0.843976	0.000556921
ENPP1	108.833	Blautia	609.333	0.825177	0.000951305
ENPP1	108.833	Prevotella_9	676.583	0.792584	0.0021092
ENPP1	108.833	Mycoplasma	13019.2	0.823459	0.000995906
ENPP1	108.833	[Eubacterium]_cellulosolvens_group	45.4167	0.779883	0.00277444
ENPP1	108.833	Lachnoclostridium	127	0.806332	0.00153448
ENPP1	108.833	Agathobacter	25.5833	0.775719	0.00302399
ENPP1	108.833	Veillonella	21.5833	0.749488	0.00501093
ENPP1	108.833	Erysipelotrichaceae_UCG-002	9074.83	0.909611	4.07609e-05
ENPP1	108.833	Alloprevotella	809	0.848232	0.000488667
ENPP1	108.833	Syntrophococcus	956.167	0.783934	0.00254705
ENPP1	108.833	Megasphaera	1868	0.792438	0.00211605
ENPP1	108.833	Incertae_Sedis	72.8333	0.736491	0.00629998
ENPP1	108.833	Prevotella	6213.25	0.74389	0.0055389
ENPP1	108.833	[Ruminococcus]_gauvreauii_group	503.833	0.818671	0.0011288
ENPP1	108.833	Ureaplasma	2572.08	0.864384	0.000286439
LOC539238	333.167	Acidaminococcus	1609.17	0.790613	0.00220346
LOC539238	333.167	Roseburia	342.333	0.900971	6.33882e-05
LOC539238	333.167	Dialister	1973.5	0.821878	0.0010384
LOC539238	333.167	Lachnospira	112.667	0.897912	7.34124e-05
LOC539238	333.167	Desulfovibrio	4736.92	0.720564	0.00820233
LOC539238	333.167	[Eubacterium]_nodatum_group	1945.5	0.875163	0.000192928
LOC539238	333.167	Pseudoramibacter	1391.08	0.799129	0.00181813
LOC539238	333.167	Family_XIII_AD3011_group	701.5	0.884856	0.000130988
LOC539238	333.167	Clostridium_sensu_stricto_18	20	0.759336	0.00417524
LOC539238	333.167	Pyramidobacter	886.75	0.835716	0.000710313
LOC539238	333.167	Bifidobacterium	4608.17	0.920161	2.23174e-05
LOC539238	333.167	Anaerosinus	850.75	0.884706	0.000131811
LOC539238	333.167	Mitsuokella	162.25	0.8431	0.000571852
LOC539238	333.167	Oxalobacter	38.3333	0.795283	0.00198516
LOC539238	333.167	Prevotellaceae_UCG-001	2229.08	0.724101	0.007747
LOC539238	333.167	Intestinimonas	28.6667	0.86191	0.000312178
LOC539238	333.167	Selenomonas	683.833	0.901083	6.30406e-05
LOC539238	333.167	NS5_marine_group	1533.92	0.861157	0.000320359
LOC539238	333.167	Blautia	609.333	0.812811	0.00130956
LOC539238	333.167	Prevotella_9	676.583	0.778891	0.00283239
LOC539238	333.167	Mycoplasma	13019.2	0.801029	0.0017397
LOC539238	333.167	[Eubacterium]_cellulosolvens_group	45.4167	0.838001	0.000664962
LOC539238	333.167	Lachnoclostridium	127	0.842725	0.000578332
LOC539238	333.167	Agathobacter	25.5833	0.810608	0.00138296
LOC539238	333.167	Veillonella	21.5833	0.733937	0.00658009
LOC539238	333.167	Erysipelotrichaceae_UCG-002	9074.83	0.916902	2.71075e-05
LOC539238	333.167	Alloprevotella	809	0.869381	0.000239501
LOC539238	333.167	Syntrophococcus	956.167	0.799884	0.00178663
LOC539238	333.167	Megasphaera	1868	0.709706	0.00972555
LOC539238	333.167	Incertae_Sedis	72.8333	0.787178	0.00237541
LOC539238	333.167	Prevotella	6213.25	0.761012	0.00404423
LOC539238	333.167	[Ruminococcus]_gauvreauii_group	503.833	0.841447	0.00060086
LOC539238	333.167	Ureaplasma	2572.08	0.85925	0.000341823
HIST2H2BF	458.583	Suttonella	21.1667	0.811214	0.00136247
HIST2H2BF	458.583	Defluviitaleaceae_UCG-011	145.5	0.716244	0.00878528
PLCB4	235.667	Alistipes	236	0.777467	0.00291723
PLCB4	235.667	Acidaminococcus	1609.17	0.868128	0.000250664
PLCB4	235.667	Roseburia	342.333	0.9887	1.42388e-09
PLCB4	235.667	Lachnospiraceae_UCG-010	54.6667	0.76189	0.00397687
PLCB4	235.667	Dialister	1973.5	0.90349	5.59683e-05
PLCB4	235.667	Lachnospira	112.667	0.982128	1.39374e-08
PLCB4	235.667	Myroides	46474	0.793204	0.00208017
PLCB4	235.667	Desulfovibrio	4736.92	0.761937	0.00397332
PLCB4	235.667	[Eubacterium]_nodatum_group	1945.5	0.936877	7.09503e-06
PLCB4	235.667	Prevotella_7	51890.1	0.736269	0.00632398
PLCB4	235.667	Pseudoramibacter	1391.08	0.852352	0.000428953
PLCB4	235.667	Family_XIII_AD3011_group	701.5	0.975265	6.99548e-08
PLCB4	235.667	Clostridium_sensu_stricto_18	20	0.835516	0.000714399
PLCB4	235.667	Pyramidobacter	886.75	0.913012	3.38471e-05
PLCB4	235.667	Bifidobacterium	4608.17	0.957696	9.93793e-07
PLCB4	235.667	Anaerosinus	850.75	0.980446	2.17859e-08
PLCB4	235.667	Mitsuokella	162.25	0.949959	2.27145e-06
PLCB4	235.667	Oxalobacter	38.3333	0.88253	0.000144178
PLCB4	235.667	Prevotellaceae_UCG-001	2229.08	0.860094	0.000332191
PLCB4	235.667	Intestinimonas	28.6667	0.944934	3.63401e-06
PLCB4	235.667	Selenomonas	683.833	0.981826	1.51444e-08
PLCB4	235.667	NS5_marine_group	1533.92	0.939224	5.89369e-06
PLCB4	235.667	Blautia	609.333	0.886641	0.000121523
PLCB4	235.667	Prevotella_9	676.583	0.924281	1.72453e-05
PLCB4	235.667	Mycoplasma	13019.2	0.891945	9.65199e-05
PLCB4	235.667	[Eubacterium]_cellulosolvens_group	45.4167	0.819812	0.00109597
PLCB4	235.667	Lachnoclostridium	127	0.901908	6.05418e-05
PLCB4	235.667	Agathobacter	25.5833	0.830534	0.000822033
PLCB4	235.667	Veillonella	21.5833	0.819837	0.00109526
PLCB4	235.667	Erysipelotrichaceae_UCG-002	9074.83	0.920817	2.14389e-05
PLCB4	235.667	Alloprevotella	809	0.980487	2.15639e-08
PLCB4	235.667	Syntrophococcus	956.167	0.841677	0.000596753
PLCB4	235.667	Megasphaera	1868	0.799578	0.00179933
PLCB4	235.667	UCG-002	50.4167	0.792051	0.00213436
PLCB4	235.667	Incertae_Sedis	72.8333	0.827774	0.000886826
PLCB4	235.667	Prevotella	6213.25	0.839147	0.000643091
PLCB4	235.667	[Ruminococcus]_gauvreauii_group	503.833	0.845114	0.000537986
PLCB4	235.667	Ureaplasma	2572.08	0.927855	1.36247e-05
FCGR1A	22.3333	Coprococcus	34.6667	0.787938	0.0023365
PLA2G6	24.75	[Eubacterium]_brachy_group	39.3333	0.736069	0.00634559
PLA2G6	24.75	Oxalobacter	38.3333	0.742172	0.00570908
C21H15orf40	122.167	Epulopiscium	56.25	0.851237	0.000444527
INPP4A	311.5	Roseburia	342.333	0.783512	0.00257004
INPP4A	311.5	Lachnospira	112.667	0.789655	0.00225042
INPP4A	311.5	[Eubacterium]_nodatum_group	1945.5	0.721579	0.00806964
INPP4A	311.5	Pseudoramibacter	1391.08	0.721582	0.00806924
INPP4A	311.5	Family_XIII_AD3011_group	701.5	0.752476	0.00474506
INPP4A	311.5	Bifidobacterium	4608.17	0.788219	0.00232223
INPP4A	311.5	Anaerosinus	850.75	0.759448	0.00416634
INPP4A	311.5	Mitsuokella	162.25	0.717165	0.00865847
INPP4A	311.5	Intestinimonas	28.6667	0.772458	0.00323106
INPP4A	311.5	Selenomonas	683.833	0.755427	0.00449319
INPP4A	311.5	NS5_marine_group	1533.92	0.766336	0.00364874
INPP4A	311.5	Erysipelotrichaceae_UCG-002	9074.83	0.792544	0.00211105
INPP4A	311.5	Alloprevotella	809	0.770382	0.00336844
INPP4A	311.5	Prevotella	6213.25	0.717453	0.00861905
MVB12B	27.6667	Roseburia	342.333	0.767164	0.00359001
MVB12B	27.6667	Lachnospira	112.667	0.74595	0.00533995
MVB12B	27.6667	Family_XIII_AD3011_group	701.5	0.769757	0.0034106
MVB12B	27.6667	Anaerosinus	850.75	0.738341	0.00610272
MVB12B	27.6667	Prevotellaceae_UCG-001	2229.08	0.826857	0.000909184
MVB12B	27.6667	Intestinimonas	28.6667	0.721655	0.00805983
MVB12B	27.6667	Selenomonas	683.833	0.754668	0.00455702
MVB12B	27.6667	Prevotella_9	676.583	0.71413	0.00908147
MVB12B	27.6667	Alloprevotella	809	0.796573	0.00192786
EPB41L1	116.917	Alistipes	236	0.720736	0.00817971
EPB41L1	116.917	Acidaminococcus	1609.17	0.8056	0.00156162
EPB41L1	116.917	Roseburia	342.333	0.925395	1.60439e-05
EPB41L1	116.917	Dialister	1973.5	0.827619	0.000890571
EPB41L1	116.917	Lachnospira	112.667	0.922139	1.97538e-05
EPB41L1	116.917	Myroides	46474	0.73704	0.0062409
EPB41L1	116.917	Desulfovibrio	4736.92	0.724588	0.00768588
EPB41L1	116.917	[Eubacterium]_nodatum_group	1945.5	0.870738	0.000227861
EPB41L1	116.917	Pseudoramibacter	1391.08	0.819933	0.00109252
EPB41L1	116.917	Family_XIII_AD3011_group	701.5	0.913483	3.29677e-05
EPB41L1	116.917	Clostridium_sensu_stricto_18	20	0.720375	0.00822726
EPB41L1	116.917	Pyramidobacter	886.75	0.823442	0.000996375
EPB41L1	116.917	Bifidobacterium	4608.17	0.902177	5.97462e-05
EPB41L1	116.917	Anaerosinus	850.75	0.905203	5.13257e-05
EPB41L1	116.917	Mitsuokella	162.25	0.863949	0.000290838
EPB41L1	116.917	Oxalobacter	38.3333	0.798122	0.00186079
EPB41L1	116.917	Prevotellaceae_UCG-001	2229.08	0.763263	0.00387327
EPB41L1	116.917	Intestinimonas	28.6667	0.884041	0.000135497
EPB41L1	116.917	Selenomonas	683.833	0.899126	6.92958e-05
EPB41L1	116.917	NS5_marine_group	1533.92	0.889945	0.00010542
EPB41L1	116.917	Blautia	609.333	0.80269	0.00167328
EPB41L1	116.917	Prevotella_9	676.583	0.813436	0.00128927
EPB41L1	116.917	Mycoplasma	13019.2	0.798713	0.00183564
EPB41L1	116.917	[Eubacterium]_cellulosolvens_group	45.4167	0.82562	0.000940065
EPB41L1	116.917	Lachnoclostridium	127	0.84795	0.000492984
EPB41L1	116.917	Agathobacter	25.5833	0.77429	0.00311346
EPB41L1	116.917	Veillonella	21.5833	0.739293	0.00600309
EPB41L1	116.917	Erysipelotrichaceae_UCG-002	9074.83	0.906405	4.82551e-05
EPB41L1	116.917	Alloprevotella	809	0.912615	3.46031e-05
EPB41L1	116.917	Syntrophococcus	956.167	0.8129	0.00130666
EPB41L1	116.917	UCG-002	50.4167	0.728856	0.00716502
EPB41L1	116.917	Incertae_Sedis	72.8333	0.805293	0.00157312
EPB41L1	116.917	Prevotella	6213.25	0.789356	0.00226526
EPB41L1	116.917	[Ruminococcus]_gauvreauii_group	503.833	0.860953	0.000322603
EPB41L1	116.917	Ureaplasma	2572.08	0.848272	0.000488065
B4GALT3	78.1667	Pseudoscardovia	135.833	0.741318	0.00579514
HSPB8	270.833	Alistipes	236	0.723094	0.00787466
HSPB8	270.833	Acidaminococcus	1609.17	0.862185	0.000309225
HSPB8	270.833	Roseburia	342.333	0.978339	3.62129e-08
HSPB8	270.833	Lachnospiraceae_UCG-010	54.6667	0.738135	0.0061244
HSPB8	270.833	Dialister	1973.5	0.896995	7.66469e-05
HSPB8	270.833	Lachnospira	112.667	0.972273	1.23202e-07
HSPB8	270.833	Myroides	46474	0.772885	0.00320333
HSPB8	270.833	Desulfovibrio	4736.92	0.726225	0.00748277
HSPB8	270.833	[Eubacterium]_nodatum_group	1945.5	0.939225	5.89356e-06
HSPB8	270.833	Prevotella_7	51890.1	0.720878	0.00816112
HSPB8	270.833	Pseudoramibacter	1391.08	0.835815	0.000708298
HSPB8	270.833	Family_XIII_AD3011_group	701.5	0.967443	2.72745e-07
HSPB8	270.833	Clostridium_sensu_stricto_18	20	0.822074	0.00103304
HSPB8	270.833	Pyramidobacter	886.75	0.898657	7.08615e-05
HSPB8	270.833	Bifidobacterium	4608.17	0.949425	2.39307e-06
HSPB8	270.833	Anaerosinus	850.75	0.968387	2.358e-07
HSPB8	270.833	Mitsuokella	162.25	0.944369	3.82051e-06
HSPB8	270.833	Oxalobacter	38.3333	0.844542	0.000547445
HSPB8	270.833	Prevotellaceae_UCG-001	2229.08	0.838272	0.000659738
HSPB8	270.833	Intestinimonas	28.6667	0.914162	3.17303e-05
HSPB8	270.833	Selenomonas	683.833	0.967408	2.74201e-07
HSPB8	270.833	NS5_marine_group	1533.92	0.922184	1.96977e-05
HSPB8	270.833	Blautia	609.333	0.882726	0.000143031
HSPB8	270.833	Prevotella_9	676.583	0.893196	9.12582e-05
HSPB8	270.833	Mycoplasma	13019.2	0.866781	0.000263111
HSPB8	270.833	[Eubacterium]_cellulosolvens_group	45.4167	0.803201	0.00165325
HSPB8	270.833	Lachnoclostridium	127	0.891764	9.72981e-05
HSPB8	270.833	Agathobacter	25.5833	0.814276	0.00126241
HSPB8	270.833	Veillonella	21.5833	0.822149	0.00103101
HSPB8	270.833	Erysipelotrichaceae_UCG-002	9074.83	0.91158	3.66357e-05
HSPB8	270.833	Alloprevotella	809	0.965786	3.48603e-07
HSPB8	270.833	Syntrophococcus	956.167	0.834846	0.000728209
HSPB8	270.833	Megasphaera	1868	0.771478	0.00329535
HSPB8	270.833	UCG-002	50.4167	0.752425	0.00474949
HSPB8	270.833	Incertae_Sedis	72.8333	0.783399	0.00257621
HSPB8	270.833	Prevotella	6213.25	0.813626	0.00128318
HSPB8	270.833	[Ruminococcus]_gauvreauii_group	503.833	0.875643	0.000189405
HSPB8	270.833	Ureaplasma	2572.08	0.920723	2.15635e-05
CDC20	169.167	Pseudoscardovia	135.833	0.72452	0.00769439
SLC6A14	50.9167	Bacteroides	1932.92	0.738215	0.00611596
SLC6A14	50.9167	Microbacter	139.667	0.720145	0.00825758
SLC6A14	50.9167	Family_XIII_UCG-001	231.75	0.744303	0.00549865
SLC6A14	50.9167	Monoglobus	514	0.768336	0.00350806
SLC6A14	50.9167	Parasutterella	74.3333	0.741012	0.00582622
SLC6A14	50.9167	Corynebacterium	33.5833	0.769184	0.00344967
SLC6A14	50.9167	Victivallis	77.5833	0.755054	0.00452442
SLC6A14	50.9167	Parabacteroides	198	0.779625	0.00278942
SLC6A14	50.9167	Mailhella	21	0.753135	0.00468791
TTC26	71.1667	Roseburia	342.333	0.795783	0.00196281
TTC26	71.1667	Lachnospira	112.667	0.802073	0.00169773
TTC26	71.1667	[Eubacterium]_nodatum_group	1945.5	0.73965	0.00596597
TTC26	71.1667	Family_XIII_AD3011_group	701.5	0.755459	0.00449054
TTC26	71.1667	Bifidobacterium	4608.17	0.758159	0.00426914
TTC26	71.1667	Anaerosinus	850.75	0.779214	0.00281346
TTC26	71.1667	Mitsuokella	162.25	0.758229	0.00426347
TTC26	71.1667	Oxalobacter	38.3333	0.73525	0.00643488
TTC26	71.1667	Intestinimonas	28.6667	0.736315	0.00631893
TTC26	71.1667	Selenomonas	683.833	0.763424	0.00386124
TTC26	71.1667	NS5_marine_group	1533.92	0.729939	0.00703723
TTC26	71.1667	Alloprevotella	809	0.795867	0.00195906
TTC26	71.1667	Ureaplasma	2572.08	0.757295	0.00433901
SLCO3A1	25.8333	Acidaminococcus	1609.17	0.744782	0.00545208
SLCO3A1	25.8333	Roseburia	342.333	0.920191	2.22763e-05
SLCO3A1	25.8333	Dialister	1973.5	0.794353	0.00202723
SLCO3A1	25.8333	Lachnospira	112.667	0.912995	3.38793e-05
SLCO3A1	25.8333	[Eubacterium]_nodatum_group	1945.5	0.842536	0.000581623
SLCO3A1	25.8333	Pseudoramibacter	1391.08	0.739899	0.00594028
SLCO3A1	25.8333	Family_XIII_AD3011_group	701.5	0.902642	5.83857e-05
SLCO3A1	25.8333	Clostridium_sensu_stricto_18	20	0.74993	0.0049709
SLCO3A1	25.8333	Pyramidobacter	886.75	0.820602	0.00107366
SLCO3A1	25.8333	Bifidobacterium	4608.17	0.885957	0.000125084
SLCO3A1	25.8333	Anaerosinus	850.75	0.905374	5.08814e-05
SLCO3A1	25.8333	Mitsuokella	162.25	0.86118	0.000320107
SLCO3A1	25.8333	Oxalobacter	38.3333	0.887693	0.000116204
SLCO3A1	25.8333	Prevotellaceae_UCG-001	2229.08	0.846685	0.000512674
SLCO3A1	25.8333	Intestinimonas	28.6667	0.899675	6.74915e-05
SLCO3A1	25.8333	Selenomonas	683.833	0.924375	1.71414e-05
SLCO3A1	25.8333	NS5_marine_group	1533.92	0.844545	0.000547398
SLCO3A1	25.8333	Blautia	609.333	0.766769	0.00361791
SLCO3A1	25.8333	Prevotella_9	676.583	0.848268	0.000488113
SLCO3A1	25.8333	Mycoplasma	13019.2	0.777677	0.0029046
SLCO3A1	25.8333	[Eubacterium]_cellulosolvens_group	45.4167	0.760683	0.0040697
SLCO3A1	25.8333	Lachnoclostridium	127	0.824877	0.000958972
SLCO3A1	25.8333	Agathobacter	25.5833	0.778174	0.00287487
SLCO3A1	25.8333	Veillonella	21.5833	0.714262	0.00906286
SLCO3A1	25.8333	Erysipelotrichaceae_UCG-002	9074.83	0.844375	0.000550229
SLCO3A1	25.8333	Alloprevotella	809	0.917401	2.63251e-05
SLCO3A1	25.8333	Syntrophococcus	956.167	0.711352	0.0094821
SLCO3A1	25.8333	Incertae_Sedis	72.8333	0.761654	0.0039949
SLCO3A1	25.8333	Prevotella	6213.25	0.774991	0.00306932
SLCO3A1	25.8333	[Ruminococcus]_gauvreauii_group	503.833	0.789746	0.00224595
SLCO3A1	25.8333	Ureaplasma	2572.08	0.874102	0.000200892
ABHD17C	1242.25	Suttonella	21.1667	0.82338	0.000998
LGALS9-2	382.167	Odoribacter	144.833	0.826571	0.000916252
HSPH1	1068.5	Pseudomuriella	2876.33	0.733499	0.00662898
PTGIS	122.417	Alistipes	236	0.774949	0.00307197
PTGIS	122.417	Acidaminococcus	1609.17	0.887339	0.00011797
PTGIS	122.417	Roseburia	342.333	0.969773	1.8889e-07
PTGIS	122.417	Lachnospiraceae_UCG-010	54.6667	0.794912	0.00200186
PTGIS	122.417	Dialister	1973.5	0.913977	3.20635e-05
PTGIS	122.417	Lachnospira	112.667	0.966834	2.98909e-07
PTGIS	122.417	Myroides	46474	0.820959	0.00106371
PTGIS	122.417	Desulfovibrio	4736.92	0.789395	0.00226331
PTGIS	122.417	[Eubacterium]_nodatum_group	1945.5	0.937379	6.82299e-06
PTGIS	122.417	Prevotella_7	51890.1	0.771079	0.00332178
PTGIS	122.417	Pseudoramibacter	1391.08	0.869389	0.000239434
PTGIS	122.417	Family_XIII_AD3011_group	701.5	0.970084	1.79466e-07
PTGIS	122.417	Clostridium_sensu_stricto_18	20	0.829713	0.000840908
PTGIS	122.417	Pyramidobacter	886.75	0.91441	3.12887e-05
PTGIS	122.417	Bifidobacterium	4608.17	0.948808	2.54016e-06
PTGIS	122.417	Anaerosinus	850.75	0.961419	6.30909e-07
PTGIS	122.417	Mitsuokella	162.25	0.930405	1.14309e-05
PTGIS	122.417	Oxalobacter	38.3333	0.847869	0.000494224
PTGIS	122.417	Prevotellaceae_UCG-001	2229.08	0.825141	0.000952235
PTGIS	122.417	Intestinimonas	28.6667	0.932233	1.00381e-05
PTGIS	122.417	Selenomonas	683.833	0.961039	6.62176e-07
PTGIS	122.417	NS5_marine_group	1533.92	0.935647	7.79715e-06
PTGIS	122.417	Blautia	609.333	0.902655	5.83488e-05
PTGIS	122.417	Prevotella_9	676.583	0.891218	9.96831e-05
PTGIS	122.417	Mycoplasma	13019.2	0.881021	0.000153277
PTGIS	122.417	[Eubacterium]_cellulosolvens_group	45.4167	0.869132	0.000241693
PTGIS	122.417	Lachnoclostridium	127	0.918654	2.44414e-05
PTGIS	122.417	Agathobacter	25.5833	0.859092	0.000343646
PTGIS	122.417	Veillonella	21.5833	0.838995	0.00064595
PTGIS	122.417	Erysipelotrichaceae_UCG-002	9074.83	0.942217	4.60201e-06
PTGIS	122.417	Alloprevotella	809	0.959279	8.23455e-07
PTGIS	122.417	Syntrophococcus	956.167	0.877144	0.00017872
PTGIS	122.417	Megasphaera	1868	0.769438	0.00343228
PTGIS	122.417	UCG-002	50.4167	0.795918	0.0019568
PTGIS	122.417	Incertae_Sedis	72.8333	0.842061	0.000589958
PTGIS	122.417	Prevotella	6213.25	0.846239	0.000519778
PTGIS	122.417	[Ruminococcus]_gauvreauii_group	503.833	0.893128	9.15397e-05
PTGIS	122.417	Ureaplasma	2572.08	0.932307	9.98464e-06
C7H19orf66	60.4167	Defluviitaleaceae_UCG-011	145.5	0.716517	0.00874747
CNTN1	125.583	Alistipes	236	0.777704	0.002903
CNTN1	125.583	Acidaminococcus	1609.17	0.867076	0.000260338
CNTN1	125.583	Roseburia	342.333	0.959581	7.93776e-07
CNTN1	125.583	Lachnospiraceae_UCG-010	54.6667	0.763431	0.00386077
CNTN1	125.583	Dialister	1973.5	0.882933	0.000141825
CNTN1	125.583	Lachnospira	112.667	0.958734	8.79242e-07
CNTN1	125.583	Myroides	46474	0.785995	0.00243692
CNTN1	125.583	Desulfovibrio	4736.92	0.782187	0.00264326
CNTN1	125.583	[Eubacterium]_nodatum_group	1945.5	0.921878	2.00778e-05
CNTN1	125.583	Prevotella_7	51890.1	0.737242	0.00621936
CNTN1	125.583	Pseudoramibacter	1391.08	0.878591	0.000168868
CNTN1	125.583	Family_XIII_AD3011_group	701.5	0.942237	4.59424e-06
CNTN1	125.583	Clostridium_sensu_stricto_18	20	0.787222	0.00237315
CNTN1	125.583	Pyramidobacter	886.75	0.8796	0.000162248
CNTN1	125.583	Bifidobacterium	4608.17	0.943938	3.96812e-06
CNTN1	125.583	Anaerosinus	850.75	0.93876	6.11755e-06
CNTN1	125.583	Mitsuokella	162.25	0.898633	7.09437e-05
CNTN1	125.583	Oxalobacter	38.3333	0.825682	0.000938484
CNTN1	125.583	Prevotellaceae_UCG-001	2229.08	0.793789	0.00205308
CNTN1	125.583	Intestinimonas	28.6667	0.914151	3.17514e-05
CNTN1	125.583	Selenomonas	683.833	0.934125	8.74093e-06
CNTN1	125.583	NS5_marine_group	1533.92	0.937889	6.55557e-06
CNTN1	125.583	Blautia	609.333	0.861412	0.000317572
CNTN1	125.583	Prevotella_9	676.583	0.856004	0.00038091
CNTN1	125.583	Mycoplasma	13019.2	0.86888	0.000243924
CNTN1	125.583	[Eubacterium]_cellulosolvens_group	45.4167	0.854626	0.000398523
CNTN1	125.583	Lachnoclostridium	127	0.894231	8.7077e-05
CNTN1	125.583	Agathobacter	25.5833	0.816707	0.00118708
CNTN1	125.583	Veillonella	21.5833	0.806312	0.00153523
CNTN1	125.583	Erysipelotrichaceae_UCG-002	9074.83	0.926979	1.44507e-05
CNTN1	125.583	Alloprevotella	809	0.946292	3.21479e-06
CNTN1	125.583	Syntrophococcus	956.167	0.8541	0.000405401
CNTN1	125.583	Megasphaera	1868	0.746356	0.00530139
CNTN1	125.583	UCG-002	50.4167	0.790658	0.00220128
CNTN1	125.583	Incertae_Sedis	72.8333	0.841375	0.000602135
CNTN1	125.583	Prevotella	6213.25	0.82879	0.000862526
CNTN1	125.583	[Ruminococcus]_gauvreauii_group	503.833	0.824865	0.000959282
CNTN1	125.583	Ureaplasma	2572.08	0.894535	8.58798e-05
CROCC	35.0833	[Eubacterium]_cellulosolvens_group	45.4167	0.721193	0.00811988
CROCC	35.0833	Lachnospiraceae_NK3A20_group	1256.33	0.777608	0.00290877
CCDC30	34.1667	Succinivibrio	5564.92	0.744333	0.00549567
CCDC30	34.1667	Catenisphaera	375.167	0.72315	0.00786745
CCDC30	34.1667	Arsenophonus	298.667	0.749785	0.00498395
PLXNA4	123.083	Alistipes	236	0.709121	0.00981324
PLXNA4	123.083	Acidaminococcus	1609.17	0.795011	0.00199741
PLXNA4	123.083	Roseburia	342.333	0.909827	4.0292e-05
PLXNA4	123.083	Lachnospiraceae_UCG-010	54.6667	0.709889	0.0096983
PLXNA4	123.083	Dialister	1973.5	0.807563	0.00148962
PLXNA4	123.083	Lachnospira	112.667	0.898898	7.0054e-05
PLXNA4	123.083	Myroides	46474	0.72881	0.00717051
PLXNA4	123.083	[Eubacterium]_nodatum_group	1945.5	0.869706	0.000236674
PLXNA4	123.083	Pseudoramibacter	1391.08	0.802925	0.00166405
PLXNA4	123.083	Family_XIII_AD3011_group	701.5	0.902734	5.812e-05
PLXNA4	123.083	Pyramidobacter	886.75	0.799867	0.00178732
PLXNA4	123.083	Bifidobacterium	4608.17	0.881119	0.000152671
PLXNA4	123.083	Anaerosinus	850.75	0.88366	0.000137648
PLXNA4	123.083	Mitsuokella	162.25	0.842791	0.000577194
PLXNA4	123.083	Oxalobacter	38.3333	0.72028	0.00823969
PLXNA4	123.083	Prevotellaceae_UCG-001	2229.08	0.727101	0.0073759
PLXNA4	123.083	Intestinimonas	28.6667	0.830831	0.000815272
PLXNA4	123.083	Selenomonas	683.833	0.873276	0.000207271
PLXNA4	123.083	NS5_marine_group	1533.92	0.877213	0.000178241
PLXNA4	123.083	Blautia	609.333	0.812662	0.00131441
PLXNA4	123.083	Prevotella_9	676.583	0.792364	0.00211954
PLXNA4	123.083	Mycoplasma	13019.2	0.818276	0.00114035
PLXNA4	123.083	[Eubacterium]_cellulosolvens_group	45.4167	0.804549	0.00160127
PLXNA4	123.083	Lachnoclostridium	127	0.853347	0.000415428
PLXNA4	123.083	Agathobacter	25.5833	0.739458	0.00598593
PLXNA4	123.083	Veillonella	21.5833	0.708989	0.00983307
PLXNA4	123.083	Erysipelotrichaceae_UCG-002	9074.83	0.890931	0.000100956
PLXNA4	123.083	Alloprevotella	809	0.892564	9.38849e-05
PLXNA4	123.083	Syntrophococcus	956.167	0.81482	0.00124526
PLXNA4	123.083	UCG-002	50.4167	0.733707	0.00660571
PLXNA4	123.083	Incertae_Sedis	72.8333	0.761844	0.00398039
PLXNA4	123.083	Prevotella	6213.25	0.737261	0.00621725
PLXNA4	123.083	[Ruminococcus]_gauvreauii_group	503.833	0.862046	0.000310715
PLXNA4	123.083	Ureaplasma	2572.08	0.80477	0.00159289
SUCLA2	766.333	Pseudoscardovia	135.833	0.737511	0.00619067
ZDHHC15	154.333	Suttonella	21.1667	0.716783	0.00871083
WIPI1	20.4167	[Ruminococcus]_gauvreauii_group	503.833	0.729378	0.00710318
TCEAL1	46	Roseburia	342.333	0.756432	0.00440972
TCEAL1	46	Lachnospira	112.667	0.743521	0.00557518
TCEAL1	46	Family_XIII_AD3011_group	701.5	0.747014	0.00523936
TCEAL1	46	Anaerosinus	850.75	0.732016	0.0067968
TCEAL1	46	Mitsuokella	162.25	0.714033	0.00909528
TCEAL1	46	Selenomonas	683.833	0.712426	0.00932567
TCEAL1	46	Alloprevotella	809	0.751294	0.00484895
TCEAL1	46	[Ruminococcus]_gauvreauii_group	503.833	0.808463	0.00145746
ARHGEF25	105.833	Alistipes	236	0.750593	0.00491133
ARHGEF25	105.833	Acidaminococcus	1609.17	0.859784	0.000335698
ARHGEF25	105.833	Roseburia	342.333	0.964086	4.42984e-07
ARHGEF25	105.833	Lachnospiraceae_UCG-010	54.6667	0.763196	0.00387829
ARHGEF25	105.833	Dialister	1973.5	0.885833	0.000125738
ARHGEF25	105.833	Lachnospira	112.667	0.954067	1.49058e-06
ARHGEF25	105.833	Myroides	46474	0.781469	0.00268366
ARHGEF25	105.833	Desulfovibrio	4736.92	0.749813	0.00498148
ARHGEF25	105.833	[Eubacterium]_nodatum_group	1945.5	0.915848	2.88182e-05
ARHGEF25	105.833	Prevotella_7	51890.1	0.719464	0.00834797
ARHGEF25	105.833	Pseudoramibacter	1391.08	0.835105	0.000722836
ARHGEF25	105.833	Family_XIII_AD3011_group	701.5	0.964144	4.39498e-07
ARHGEF25	105.833	Clostridium_sensu_stricto_18	20	0.818812	0.0011247
ARHGEF25	105.833	Pyramidobacter	886.75	0.888682	0.000111367
ARHGEF25	105.833	Bifidobacterium	4608.17	0.926391	1.50269e-05
ARHGEF25	105.833	Anaerosinus	850.75	0.951366	1.97426e-06
ARHGEF25	105.833	Mitsuokella	162.25	0.914341	3.1411e-05
ARHGEF25	105.833	Oxalobacter	38.3333	0.838582	0.000653803
ARHGEF25	105.833	Prevotellaceae_UCG-001	2229.08	0.830764	0.000816812
ARHGEF25	105.833	Intestinimonas	28.6667	0.915614	2.92085e-05
ARHGEF25	105.833	Selenomonas	683.833	0.952771	1.70928e-06
ARHGEF25	105.833	NS5_marine_group	1533.92	0.91744	2.62656e-05
ARHGEF25	105.833	Blautia	609.333	0.889757	0.000106288
ARHGEF25	105.833	Prevotella_9	676.583	0.876643	0.000182229
ARHGEF25	105.833	Mycoplasma	13019.2	0.870467	0.000230147
ARHGEF25	105.833	[Eubacterium]_cellulosolvens_group	45.4167	0.848143	0.000490023
ARHGEF25	105.833	Lachnoclostridium	127	0.916945	2.7039e-05
ARHGEF25	105.833	Agathobacter	25.5833	0.835345	0.000717905
ARHGEF25	105.833	Veillonella	21.5833	0.798935	0.0018263
ARHGEF25	105.833	Erysipelotrichaceae_UCG-002	9074.83	0.923307	1.8352e-05
ARHGEF25	105.833	Alloprevotella	809	0.952877	1.69047e-06
ARHGEF25	105.833	Syntrophococcus	956.167	0.853837	0.000408882
ARHGEF25	105.833	Megasphaera	1868	0.751998	0.00478686
ARHGEF25	105.833	UCG-002	50.4167	0.783604	0.00256501
ARHGEF25	105.833	Incertae_Sedis	72.8333	0.811178	0.00136369
ARHGEF25	105.833	Prevotella	6213.25	0.821687	0.00104361
ARHGEF25	105.833	[Ruminococcus]_gauvreauii_group	503.833	0.895522	8.20749e-05
ARHGEF25	105.833	Ureaplasma	2572.08	0.900722	6.41596e-05
KPTN	161.5	Pseudoscardovia	135.833	0.780296	0.00275056
CLCC1	558.667	Roseburia	342.333	0.823135	0.00100451
CLCC1	558.667	Lachnospira	112.667	0.812124	0.00133212
CLCC1	558.667	[Eubacterium]_nodatum_group	1945.5	0.758106	0.00427336
CLCC1	558.667	Family_XIII_AD3011_group	701.5	0.788319	0.00231719
CLCC1	558.667	Bifidobacterium	4608.17	0.789058	0.00228007
CLCC1	558.667	Anaerosinus	850.75	0.798824	0.00183096
CLCC1	558.667	Mitsuokella	162.25	0.767639	0.00355665
CLCC1	558.667	Intestinimonas	28.6667	0.722543	0.00794511
CLCC1	558.667	Selenomonas	683.833	0.785085	0.00248507
CLCC1	558.667	NS5_marine_group	1533.92	0.743635	0.00556391
CLCC1	558.667	Lachnoclostridium	127	0.719728	0.00831284
CLCC1	558.667	Erysipelotrichaceae_UCG-002	9074.83	0.765629	0.00369948
CLCC1	558.667	Alloprevotella	809	0.80158	0.00171745
CLCC1	558.667	[Ruminococcus]_gauvreauii_group	503.833	0.796352	0.0019376
CLCC1	558.667	Ureaplasma	2572.08	0.709792	0.00971279
ADAMTS17	101	Oxalobacter	38.3333	0.710046	0.00967495
SPC25	237.083	Epulopiscium	56.25	0.767417	0.00357221
ZCCHC14	488.417	Roseburia	342.333	0.712169	0.00936303
ZCCHC14	488.417	Lachnospira	112.667	0.710606	0.00959198
ZCCHC14	488.417	Bifidobacterium	4608.17	0.721643	0.00806132
ZCCHC14	488.417	Intestinimonas	28.6667	0.718571	0.0084675
ZCCHC14	488.417	Erysipelotrichaceae_UCG-002	9074.83	0.714982	0.00896125
TNFRSF12A	26.0833	Bacteroides	1932.92	0.787337	0.00236722
TNFRSF12A	26.0833	Sulfurovum	35.5833	0.711127	0.00951512
TNFRSF12A	26.0833	Microbacter	139.667	0.848877	0.000478918
TNFRSF12A	26.0833	Family_XIII_UCG-001	231.75	0.817617	0.00115981
TNFRSF12A	26.0833	Monoglobus	514	0.8248	0.000960973
TNFRSF12A	26.0833	Anaerotruncus	82.4167	0.718476	0.00848029
TNFRSF12A	26.0833	Solobacterium	945	0.724046	0.00775388
TNFRSF12A	26.0833	Candidatus_Methanomethylophilus	2026.67	0.820524	0.00107585
TNFRSF12A	26.0833	Helicobacter	25.9167	0.712779	0.00927474
TNFRSF12A	26.0833	Corynebacterium	33.5833	0.816857	0.00118256
TNFRSF12A	26.0833	Victivallis	77.5833	0.824017	0.000981247
TNFRSF12A	26.0833	Campylobacter	117953	0.76602	0.00367137
TNFRSF12A	26.0833	Parabacteroides	198	0.818732	0.00112703
TNFRSF12A	26.0833	NS2b_marine_group	457.5	0.716902	0.00869455
TNFRSF12A	26.0833	Holospora	153.833	0.850244	0.000458757
TNFRSF12A	26.0833	Cloacibacillus	1750.25	0.757466	0.00432514
TNFRSF12A	26.0833	Mailhella	21	0.810666	0.00138101
IL1A	72.75	Butyricimonas	306.667	0.735564	0.00640057
NQO1	556.75	Odoribacter	144.833	0.729002	0.00714773
HDAC4	92.0833	Roseburia	342.333	0.733367	0.00664379
HDAC4	92.0833	Lachnospira	112.667	0.741695	0.00575708
HDAC4	92.0833	Family_XIII_AD3011_group	701.5	0.708674	0.0098807
HDAC4	92.0833	Bifidobacterium	4608.17	0.73414	0.00655747
HDAC4	92.0833	NS5_marine_group	1533.92	0.727708	0.00730237
HDAC4	92.0833	[Eubacterium]_cellulosolvens_group	45.4167	0.776514	0.0029751
HDAC4	92.0833	Erysipelotrichaceae_UCG-002	9074.83	0.769599	0.00342132
HDAC4	92.0833	Alloprevotella	809	0.713784	0.00913069
HDAC4	92.0833	Incertae_Sedis	72.8333	0.739981	0.00593179
HDAC4	92.0833	[Ruminococcus]_gauvreauii_group	503.833	0.719127	0.00839288
STAC	41.5833	Acidaminococcus	1609.17	0.70846	0.00991305
STAC	41.5833	Roseburia	342.333	0.845021	0.000539521
STAC	41.5833	Dialister	1973.5	0.738278	0.00610941
STAC	41.5833	Lachnospira	112.667	0.828363	0.000872668
STAC	41.5833	[Eubacterium]_nodatum_group	1945.5	0.79288	0.00209529
STAC	41.5833	Family_XIII_AD3011_group	701.5	0.856059	0.000380219
STAC	41.5833	Pyramidobacter	886.75	0.724567	0.00768845
STAC	41.5833	Bifidobacterium	4608.17	0.778962	0.00282824
STAC	41.5833	Anaerosinus	850.75	0.824694	0.000963678
STAC	41.5833	Mitsuokella	162.25	0.79286	0.00209626
STAC	41.5833	Prevotellaceae_UCG-001	2229.08	0.722825	0.00790903
STAC	41.5833	Intestinimonas	28.6667	0.756157	0.00443247
STAC	41.5833	Selenomonas	683.833	0.820541	0.00107538
STAC	41.5833	NS5_marine_group	1533.92	0.764043	0.0038153
STAC	41.5833	Blautia	609.333	0.758791	0.00421849
STAC	41.5833	Prevotella_9	676.583	0.734833	0.00648079
STAC	41.5833	Mycoplasma	13019.2	0.709445	0.00976464
STAC	41.5833	[Eubacterium]_cellulosolvens_group	45.4167	0.721474	0.00808333
STAC	41.5833	Lachnoclostridium	127	0.813822	0.00127688
STAC	41.5833	Agathobacter	25.5833	0.710214	0.00964999
STAC	41.5833	Erysipelotrichaceae_UCG-002	9074.83	0.786305	0.00242069
STAC	41.5833	Alloprevotella	809	0.837519	0.000674342
STAC	41.5833	Syntrophococcus	956.167	0.712731	0.0092817
STAC	41.5833	[Ruminococcus]_gauvreauii_group	503.833	0.900985	6.33445e-05
STAC	41.5833	Ureaplasma	2572.08	0.772999	0.003196
C1QC	61.9167	Coprococcus	34.6667	0.74234	0.00569225
NRK	25.1667	Alistipes	236	0.798734	0.00183474
NRK	25.1667	Acidaminococcus	1609.17	0.898645	7.09023e-05
NRK	25.1667	Roseburia	342.333	0.992169	2.28881e-10
NRK	25.1667	Lachnospiraceae_UCG-010	54.6667	0.804619	0.0015986
NRK	25.1667	Dialister	1973.5	0.931414	1.06445e-05
NRK	25.1667	Lachnospira	112.667	0.988304	1.69051e-09
NRK	25.1667	Myroides	46474	0.825311	0.000947898
NRK	25.1667	Desulfovibrio	4736.92	0.797002	0.0019091
NRK	25.1667	[Eubacterium]_nodatum_group	1945.5	0.961458	6.27833e-07
NRK	25.1667	Prevotella_7	51890.1	0.783933	0.00254706
NRK	25.1667	Pseudoramibacter	1391.08	0.882622	0.000143639
NRK	25.1667	Family_XIII_AD3011_group	701.5	0.981151	1.81564e-08
NRK	25.1667	Clostridium_sensu_stricto_18	20	0.858596	0.000349437
NRK	25.1667	Pyramidobacter	886.75	0.940157	5.46378e-06
NRK	25.1667	Bifidobacterium	4608.17	0.979859	2.52362e-08
NRK	25.1667	Anaerosinus	850.75	0.987688	2.18237e-09
NRK	25.1667	Mitsuokella	162.25	0.96191	5.92301e-07
NRK	25.1667	Erysipelotrichaceae_UCG-009	3770.58	0.714326	0.00905378
NRK	25.1667	Oxalobacter	38.3333	0.870573	0.000229253
NRK	25.1667	Prevotellaceae_UCG-001	2229.08	0.840707	0.000614195
NRK	25.1667	Intestinimonas	28.6667	0.947961	2.75321e-06
NRK	25.1667	Selenomonas	683.833	0.989482	9.96247e-10
NRK	25.1667	NS5_marine_group	1533.92	0.954908	1.36092e-06
NRK	25.1667	Blautia	609.333	0.917461	2.62326e-05
NRK	25.1667	Prevotella_9	676.583	0.929183	1.24449e-05
NRK	25.1667	Mycoplasma	13019.2	0.917343	2.64149e-05
NRK	25.1667	[Eubacterium]_cellulosolvens_group	45.4167	0.845794	0.000526916
NRK	25.1667	Lachnoclostridium	127	0.915194	2.99212e-05
NRK	25.1667	Agathobacter	25.5833	0.85588	0.000382471
NRK	25.1667	Veillonella	21.5833	0.851069	0.00044691
NRK	25.1667	Erysipelotrichaceae_UCG-002	9074.83	0.947646	2.83614e-06
NRK	25.1667	Alloprevotella	809	0.978149	3.78214e-08
NRK	25.1667	Syntrophococcus	956.167	0.877782	0.000174318
NRK	25.1667	Megasphaera	1868	0.835378	0.000717219
NRK	25.1667	UCG-002	50.4167	0.815439	0.00122592
NRK	25.1667	Incertae_Sedis	72.8333	0.847573	0.000498793
NRK	25.1667	Prevotella	6213.25	0.851008	0.000447775
NRK	25.1667	[Ruminococcus]_gauvreauii_group	503.833	0.856828	0.000370668
NRK	25.1667	Ureaplasma	2572.08	0.94625	3.22736e-06
LOC538808	48.1667	Alistipes	236	0.732409	0.00675211
LOC538808	48.1667	Acidaminococcus	1609.17	0.743988	0.00552931
LOC538808	48.1667	Roseburia	342.333	0.783292	0.00258206
LOC538808	48.1667	Lachnospiraceae_UCG-010	54.6667	0.732966	0.00668898
LOC538808	48.1667	Dialister	1973.5	0.729969	0.00703373
LOC538808	48.1667	Lachnospira	112.667	0.779872	0.00277505
LOC538808	48.1667	Myroides	46474	0.724498	0.00769708
LOC538808	48.1667	Desulfovibrio	4736.92	0.72991	0.00704063
LOC538808	48.1667	[Eubacterium]_nodatum_group	1945.5	0.751836	0.00480108
LOC538808	48.1667	Pseudoramibacter	1391.08	0.791539	0.00215876
LOC538808	48.1667	Family_XIII_AD3011_group	701.5	0.801477	0.00172157
LOC538808	48.1667	Pyramidobacter	886.75	0.740627	0.00586547
LOC538808	48.1667	Bifidobacterium	4608.17	0.784592	0.0025115
LOC538808	48.1667	Anaerosinus	850.75	0.756159	0.00443226
LOC538808	48.1667	Intestinimonas	28.6667	0.788134	0.00232656
LOC538808	48.1667	Selenomonas	683.833	0.756848	0.00437557
LOC538808	48.1667	NS5_marine_group	1533.92	0.814505	0.00125516
LOC538808	48.1667	Blautia	609.333	0.73106	0.0069067
LOC538808	48.1667	Mycoplasma	13019.2	0.725087	0.00762356
LOC538808	48.1667	[Eubacterium]_cellulosolvens_group	45.4167	0.840962	0.000609574
LOC538808	48.1667	Lachnoclostridium	127	0.776664	0.00296594
LOC538808	48.1667	Erysipelotrichaceae_UCG-002	9074.83	0.867387	0.000257454
LOC538808	48.1667	Alloprevotella	809	0.76706	0.00359735
LOC538808	48.1667	Syntrophococcus	956.167	0.797154	0.0019025
LOC538808	48.1667	Lachnospiraceae_NK3A20_group	1256.33	0.779583	0.00279186
LOC538808	48.1667	Incertae_Sedis	72.8333	0.796165	0.00194586
LOC538808	48.1667	Prevotella	6213.25	0.768016	0.00353028
LOC538808	48.1667	[Ruminococcus]_gauvreauii_group	503.833	0.770692	0.00334763
GALC	24.4167	[Eubacterium]_cellulosolvens_group	45.4167	0.728487	0.00720892
GALC	24.4167	Lachnoclostridium	127	0.731198	0.0068908
GALC	24.4167	Erysipelotrichaceae_UCG-002	9074.83	0.727595	0.00731607
GALC	24.4167	[Ruminococcus]_gauvreauii_group	503.833	0.711447	0.00946826
C4H7orf25	105.583	Suttonella	21.1667	0.739225	0.00601013
ALG5	190.417	Suttonella	21.1667	0.722833	0.00790796
ANGPTL4	71.75	[Eubacterium]_cellulosolvens_group	45.4167	0.71518	0.00893351
ERAP2	108.5	Roseburia	342.333	0.719022	0.00840704
ERAP2	108.5	Family_XIII_AD3011_group	701.5	0.721362	0.00809791
ERAP2	108.5	Clostridium_sensu_stricto_18	20	0.716748	0.00871567
ERAP2	108.5	Blautia	609.333	0.723284	0.00785043
ERAP2	108.5	[Eubacterium]_cellulosolvens_group	45.4167	0.785373	0.00246977
ERAP2	108.5	Lachnoclostridium	127	0.827861	0.000884708
ERAP2	108.5	Agathobacter	25.5833	0.72441	0.0077081
AMIGO1	191.25	Parabacteroides	198	0.726329	0.00747009
AMIGO1	191.25	Bordetella	331	0.712729	0.00928202
AMIGO1	191.25	Mailhella	21	0.718185	0.00851969
DNASE1L3	739.25	Suttonella	21.1667	0.711375	0.00947881
SULT1A1	3775.42	Suttonella	21.1667	0.731674	0.00683594
SULT1A1	3775.42	Epulopiscium	56.25	0.72459	0.00768557
ECI1	177.083	Pseudomuriella	2876.33	0.719427	0.00835289
ECI1	177.083	Pseudoscardovia	135.833	0.7996	0.00179842
CD48	93.0833	Ruminococcus	1466.25	0.78499	0.00249018
CD48	93.0833	Defluviitaleaceae_UCG-011	145.5	0.804632	0.00159812
LAMA4	308.917	Acidaminococcus	1609.17	0.807035	0.00150871
LAMA4	308.917	Roseburia	342.333	0.940662	5.2417e-06
LAMA4	308.917	Lachnospiraceae_UCG-010	54.6667	0.70813	0.00996316
LAMA4	308.917	Dialister	1973.5	0.837175	0.0006811
LAMA4	308.917	Lachnospira	112.667	0.930716	1.1184e-05
LAMA4	308.917	Myroides	46474	0.719588	0.00833138
LAMA4	308.917	Desulfovibrio	4736.92	0.710284	0.00963963
LAMA4	308.917	[Eubacterium]_nodatum_group	1945.5	0.893172	9.13567e-05
LAMA4	308.917	Pseudoramibacter	1391.08	0.806861	0.00151507
LAMA4	308.917	Family_XIII_AD3011_group	701.5	0.928629	1.29269e-05
LAMA4	308.917	Clostridium_sensu_stricto_18	20	0.771789	0.00327486
LAMA4	308.917	Pyramidobacter	886.75	0.852808	0.000422709
LAMA4	308.917	Bifidobacterium	4608.17	0.927932	1.35542e-05
LAMA4	308.917	Anaerosinus	850.75	0.920339	2.2076e-05
LAMA4	308.917	Mitsuokella	162.25	0.875651	0.000189349
LAMA4	308.917	Oxalobacter	38.3333	0.819247	0.00111213
LAMA4	308.917	Prevotellaceae_UCG-001	2229.08	0.800325	0.00176846
LAMA4	308.917	Intestinimonas	28.6667	0.891076	0.000100313
LAMA4	308.917	Selenomonas	683.833	0.932813	9.62529e-06
LAMA4	308.917	NS5_marine_group	1533.92	0.891695	9.75981e-05
LAMA4	308.917	Blautia	609.333	0.835644	0.00071179
LAMA4	308.917	Prevotella_9	676.583	0.821284	0.0010547
LAMA4	308.917	Mycoplasma	13019.2	0.829451	0.000846989
LAMA4	308.917	[Eubacterium]_cellulosolvens_group	45.4167	0.83153	0.000799582
LAMA4	308.917	Lachnoclostridium	127	0.873859	0.000202752
LAMA4	308.917	Agathobacter	25.5833	0.800319	0.00176868
LAMA4	308.917	Veillonella	21.5833	0.738141	0.00612385
LAMA4	308.917	Erysipelotrichaceae_UCG-002	9074.83	0.917308	2.647e-05
LAMA4	308.917	Alloprevotella	809	0.916424	2.78724e-05
LAMA4	308.917	Syntrophococcus	956.167	0.806605	0.00152444
LAMA4	308.917	Megasphaera	1868	0.724705	0.00767117
LAMA4	308.917	UCG-002	50.4167	0.724332	0.00771795
LAMA4	308.917	Incertae_Sedis	72.8333	0.788632	0.0023014
LAMA4	308.917	Prevotella	6213.25	0.787409	0.00236353
LAMA4	308.917	[Ruminococcus]_gauvreauii_group	503.833	0.853589	0.000412178
LAMA4	308.917	Ureaplasma	2572.08	0.865826	0.00027222
LOC787397	53.8333	Roseburia	342.333	0.745705	0.00536333
LOC787397	53.8333	Lachnospira	112.667	0.745622	0.00537126
LOC787397	53.8333	Anaerosinus	850.75	0.711738	0.00942569
LOC787397	53.8333	Oxalobacter	38.3333	0.712602	0.00930024
LOC787397	53.8333	Alloprevotella	809	0.734815	0.00648275
STARD13	217.75	Acidaminococcus	1609.17	0.808047	0.00147227
STARD13	217.75	Roseburia	342.333	0.941544	4.87079e-06
STARD13	217.75	Dialister	1973.5	0.837065	0.000683272
STARD13	217.75	Lachnospira	112.667	0.938481	6.25525e-06
STARD13	217.75	Myroides	46474	0.732304	0.00676397
STARD13	217.75	[Eubacterium]_nodatum_group	1945.5	0.902989	5.73879e-05
STARD13	217.75	Pseudoramibacter	1391.08	0.807548	0.00149014
STARD13	217.75	Family_XIII_AD3011_group	701.5	0.924306	1.72176e-05
STARD13	217.75	Clostridium_sensu_stricto_18	20	0.727663	0.00730785
STARD13	217.75	Pyramidobacter	886.75	0.833509	0.00075635
STARD13	217.75	Bifidobacterium	4608.17	0.913575	3.27968e-05
STARD13	217.75	Anaerosinus	850.75	0.919737	2.29001e-05
STARD13	217.75	Mitsuokella	162.25	0.892636	9.35857e-05
STARD13	217.75	Oxalobacter	38.3333	0.784498	0.00251654
STARD13	217.75	Prevotellaceae_UCG-001	2229.08	0.800422	0.00176446
STARD13	217.75	Intestinimonas	28.6667	0.86508	0.000279508
STARD13	217.75	Selenomonas	683.833	0.912563	3.47017e-05
STARD13	217.75	NS5_marine_group	1533.92	0.891529	9.83211e-05
STARD13	217.75	Blautia	609.333	0.807365	0.00149677
STARD13	217.75	Prevotella_9	676.583	0.836815	0.000688225
STARD13	217.75	Mycoplasma	13019.2	0.809015	0.00143801
STARD13	217.75	[Eubacterium]_cellulosolvens_group	45.4167	0.759343	0.00417467
STARD13	217.75	Lachnoclostridium	127	0.836804	0.000688448
STARD13	217.75	Agathobacter	25.5833	0.740354	0.00589345
STARD13	217.75	Veillonella	21.5833	0.767527	0.00356446
STARD13	217.75	Erysipelotrichaceae_UCG-002	9074.83	0.867934	0.000252427
STARD13	217.75	Alloprevotella	809	0.932086	1.01447e-05
STARD13	217.75	Syntrophococcus	956.167	0.77804	0.00288287
STARD13	217.75	Megasphaera	1868	0.713339	0.00919429
STARD13	217.75	Incertae_Sedis	72.8333	0.743103	0.00561642
STARD13	217.75	Prevotella	6213.25	0.766898	0.00360877
STARD13	217.75	[Ruminococcus]_gauvreauii_group	503.833	0.824149	0.0009778
STARD13	217.75	Ureaplasma	2572.08	0.868423	0.000248004
TTC8	25.4167	Roseburia	342.333	0.827789	0.000886455
TTC8	25.4167	Lachnospira	112.667	0.808945	0.00144045
TTC8	25.4167	[Eubacterium]_nodatum_group	1945.5	0.73798	0.00614085
TTC8	25.4167	Family_XIII_AD3011_group	701.5	0.79185	0.00214391
TTC8	25.4167	Ruminococcus	1466.25	0.731712	0.00683162
TTC8	25.4167	Bifidobacterium	4608.17	0.758796	0.00421809
TTC8	25.4167	Anaerosinus	850.75	0.803901	0.00162611
TTC8	25.4167	Mitsuokella	162.25	0.771365	0.00330281
TTC8	25.4167	Intestinimonas	28.6667	0.724667	0.00767591
TTC8	25.4167	Selenomonas	683.833	0.780616	0.00273221
TTC8	25.4167	NS5_marine_group	1533.92	0.752373	0.00475408
TTC8	25.4167	Prevotella_9	676.583	0.737493	0.00619254
TTC8	25.4167	Lachnoclostridium	127	0.728246	0.00723777
TTC8	25.4167	Erysipelotrichaceae_UCG-002	9074.83	0.719422	0.00835358
TTC8	25.4167	Alloprevotella	809	0.815012	0.00123922
TTC8	25.4167	[Ruminococcus]_gauvreauii_group	503.833	0.713905	0.00911345
LOC101903238	65.3333	Suttonella	21.1667	0.869439	0.000238999
ANKRD54	66	Pseudoscardovia	135.833	0.808377	0.00146051
ACRC	79.4167	Pseudoramibacter	1391.08	0.722112	0.00800059
ACRC	79.4167	Intestinimonas	28.6667	0.717957	0.00855054
ACRC	79.4167	Christensenella	43.6667	0.761323	0.00402031
ACRC	79.4167	Prevotella	6213.25	0.765834	0.00368477
MTSS1	243.5	Acidaminococcus	1609.17	0.769465	0.00343043
MTSS1	243.5	Roseburia	342.333	0.896225	7.94492e-05
MTSS1	243.5	Dialister	1973.5	0.794945	0.00200036
MTSS1	243.5	Lachnospira	112.667	0.894105	8.75776e-05
MTSS1	243.5	[Eubacterium]_nodatum_group	1945.5	0.862727	0.000303488
MTSS1	243.5	Pseudoramibacter	1391.08	0.796104	0.00194855
MTSS1	243.5	Family_XIII_AD3011_group	701.5	0.865775	0.000272711
MTSS1	243.5	Clostridium_sensu_stricto_18	20	0.746472	0.00529042
MTSS1	243.5	Pyramidobacter	886.75	0.822086	0.00103271
MTSS1	243.5	Bifidobacterium	4608.17	0.911531	3.67335e-05
MTSS1	243.5	Anaerosinus	850.75	0.865462	0.000275754
MTSS1	243.5	Mitsuokella	162.25	0.81079	0.00137679
MTSS1	243.5	Oxalobacter	38.3333	0.813522	0.00128651
MTSS1	243.5	Prevotellaceae_UCG-001	2229.08	0.774275	0.00311441
MTSS1	243.5	Intestinimonas	28.6667	0.861623	0.000315278
MTSS1	243.5	Selenomonas	683.833	0.891789	9.71906e-05
MTSS1	243.5	NS5_marine_group	1533.92	0.862746	0.00030328
MTSS1	243.5	Blautia	609.333	0.778094	0.00287966
MTSS1	243.5	Prevotella_9	676.583	0.762911	0.00389967
MTSS1	243.5	Mycoplasma	13019.2	0.798587	0.00184097
MTSS1	243.5	[Eubacterium]_cellulosolvens_group	45.4167	0.809662	0.00141544
MTSS1	243.5	Lachnoclostridium	127	0.832099	0.000786947
MTSS1	243.5	Agathobacter	25.5833	0.778718	0.00284262
MTSS1	243.5	Veillonella	21.5833	0.718302	0.00850388
MTSS1	243.5	Erysipelotrichaceae_UCG-002	9074.83	0.86851	0.000247223
MTSS1	243.5	Alloprevotella	809	0.86912	0.000241795
MTSS1	243.5	Syntrophococcus	956.167	0.739908	0.00593931
MTSS1	243.5	Incertae_Sedis	72.8333	0.773872	0.00314002
MTSS1	243.5	Prevotella	6213.25	0.767236	0.00358491
MTSS1	243.5	Ureaplasma	2572.08	0.847532	0.000499423
KLHL15	163	Acidaminococcus	1609.17	0.719886	0.00829182
KLHL15	163	Roseburia	342.333	0.83547	0.000715335
KLHL15	163	Dialister	1973.5	0.74189	0.00573736
KLHL15	163	Lachnospira	112.667	0.836283	0.000698859
KLHL15	163	[Eubacterium]_nodatum_group	1945.5	0.797368	0.00189319
KLHL15	163	Pseudoramibacter	1391.08	0.781999	0.00265381
KLHL15	163	Family_XIII_AD3011_group	701.5	0.789632	0.00225157
KLHL15	163	Pyramidobacter	886.75	0.75192	0.00479368
KLHL15	163	Bifidobacterium	4608.17	0.874707	0.000196321
KLHL15	163	Anaerosinus	850.75	0.824872	0.000959113
KLHL15	163	Mitsuokella	162.25	0.79951	0.00180217
KLHL15	163	Intestinimonas	28.6667	0.795702	0.00196638
KLHL15	163	Selenomonas	683.833	0.816126	0.00120477
KLHL15	163	NS5_marine_group	1533.92	0.829671	0.00084188
KLHL15	163	Prevotella_9	676.583	0.724592	0.00768529
KLHL15	163	Mycoplasma	13019.2	0.73852	0.00608387
KLHL15	163	Erysipelotrichaceae_UCG-002	9074.83	0.852564	0.000426047
KLHL15	163	Alloprevotella	809	0.794828	0.00200566
KLHL15	163	Syntrophococcus	956.167	0.743564	0.00557088
KLHL15	163	Incertae_Sedis	72.8333	0.751162	0.00486059
KLHL15	163	Ureaplasma	2572.08	0.714935	0.00896779
LOC100336674	42.6667	uncultured	255.167	0.739419	0.00598994
LOC527388	533.917	Suttonella	21.1667	0.790767	0.00219597
LOC527388	533.917	Epulopiscium	56.25	0.73714	0.00623021
ZNF43	104.167	Roseburia	342.333	0.728036	0.00726291
ZNF43	104.167	Lachnospira	112.667	0.731003	0.00691326
ZNF43	104.167	Bifidobacterium	4608.17	0.709378	0.00977462
ZNF43	104.167	Alloprevotella	809	0.715348	0.00890996
CNN2	664.417	Suttonella	21.1667	0.74323	0.00560384
ZBTB38	667.5	Roseburia	342.333	0.779812	0.00277853
ZBTB38	667.5	Lachnospira	112.667	0.775233	0.0030542
ZBTB38	667.5	Family_XIII_AD3011_group	701.5	0.735297	0.00642973
ZBTB38	667.5	Bifidobacterium	4608.17	0.76648	0.00363852
ZBTB38	667.5	Anaerosinus	850.75	0.743185	0.00560834
ZBTB38	667.5	Intestinimonas	28.6667	0.750978	0.00487694
[truncated: 34,803 more rows]
